# Supplementary material for: Genome-Wide Analysis of Selection on the Malaria Parasite Plasmodium falciparum in West African Populations of Differing Infection Endemicity
Source: Mol Biol Evol. 2014 Mar 18;31(6):1490–9. doi: 10.1093/molbev/msu106 (PMC4032133; doi:10.1093/molbev/msu106)
Supplement: Supplementary Data [file supp_msu106_Supplementary_Table_S3.xlsx]

## Sheet: All isolates
Gene ID	Number of SNPs (Guinea)	Tajima's D (Guinea)	Number of SNPs (Gambia)	Tajima's D (Gambia)
PF3D7_0102000	4	-1.78048	4	-1.86051
PF3D7_0102200	9	0.161914	6	0.953127
PF3D7_0102400	12	-1.13625	14	-0.707509
PF3D7_0102500	24	-1.77291	22	-1.96038
PF3D7_0102600	9	-1.6656	10	-1.55626
PF3D7_0102700	4	-0.200833	6	-0.916226
PF3D7_0102800	7	-1.87335	3	-1.36392
PF3D7_0102900	8	-1.51592	3	-0.191496
PF3D7_0103000	6	-1.34239	6	-1.19452
PF3D7_0103100	33	-1.87524	17	-1.07353
PF3D7_0103200	6	-1.57953	5	-0.804723
PF3D7_0103300	20	-0.872383	18	-0.471234
PF3D7_0103400	30	-2.43671	24	-1.99287
PF3D7_0103500	33	-1.34147	27	-1.09208
PF3D7_0103600	35	-0.0216553	28	0.956131
PF3D7_0103700	14	-2.05796	11	-1.68767
PF3D7_0103800	5	-1.45217	3	-1.4686
PF3D7_0103900	6	-1.73229	4	-1.67465
PF3D7_0104100	65	1.1565	62	1.05292
PF3D7_0104200	13	-1.83992	5	-1.10453
PF3D7_0104300	66	-2.40805	43	-2.04202
PF3D7_0104500	3	-0.523632	3	-0.470645
PF3D7_0104600	20	-2.30353	23	-2.30295
PF3D7_0104700	11	-2.29117	3	-1.69192
PF3D7_0105000	5	-1.44868	5	-1.98757
PF3D7_0105600	27	-2.61874	12	-1.80642
PF3D7_0105700	50	-2.27152	38	-2.04201
PF3D7_0105800	12	-2.21395	7	-1.78451
PF3D7_0105900	4	-1.67806	3	-1.57794
PF3D7_0106000	10	-2.29143	9	-2.29593
PF3D7_0106200	3	-1.21006	7	-1.79857
PF3D7_0106300	23	-1.8582	15	-1.46111
PF3D7_0106400	5	-1.9102	3	-1.69192
PF3D7_0106500	25	-2.46065	25	-2.31625
PF3D7_0106700	24	-1.76659	8	-0.761902
PF3D7_0106800	3	-1.60857	4	-1.85865
PF3D7_0106900	7	-2.06742	10	-1.92878
PF3D7_0107100	4	-1.77761	3	-1.35462
PF3D7_0107200	4	-1.67853	3	-1.46655
PF3D7_0107500	22	-2.0449	22	-2.06566
PF3D7_0107600	31	-2.45246	15	-2.21776
PF3D7_0107700	7	-1.90805	4	-1.5884
PF3D7_0107800	12	-2.1621	11	-2.0048
PF3D7_0108100	11	-1.82107	10	-1.71882
PF3D7_0108300	41	-2.29877	24	-1.91172
PF3D7_0108400	10	-2.21453	4	-1.76473
PF3D7_0108600	13	-2.31384	6	-2.0166
PF3D7_0108700	25	-2.42273	12	-1.87317
PF3D7_0108800	5	-1.86857	5	-1.4289
PF3D7_0109600	5	-1.5774	4	-1.85865
PF3D7_0109900	24	-2.40281	13	-2.17263
PF3D7_0110000	4	-0.675593	4	-1.00384
PF3D7_0110100	14	-2.03845	10	-1.88911
PF3D7_0110500	44	-2.69409	20	-2.2467
PF3D7_0110600	28	-2.47667	12	-1.98716
PF3D7_0111000	26	-2.50077	13	-2.30683
PF3D7_0111300	10	-2.21416	7	-1.98391
PF3D7_0111500	5	-1.90879	5	-1.98592
PF3D7_0111800	7	-2.06943	7	-1.86631
PF3D7_0112200	7	-1.96689	8	-1.95747
PF3D7_0112700	7	-0.653431	9	-0.922687
PF3D7_0112800	4	-0.339793	3	-0.0961196
PF3D7_0113000	6	-0.737765	5	-0.765404
PF3D7_0113200	29	-0.755215	16	1.05709
PF3D7_0113300	16	-0.777167	7	1.49906
PF3D7_0113400	11	-2.01482	8	-2.23784
PF3D7_0113600	114	0.38059	96	0.403847
PF3D7_0113800	230	1.36208	213	1.15381
PF3D7_0113900	7	0.11163	6	0.116724
PF3D7_0114000	11	-2.12546	4	-1.22149
PF3D7_0114300	4	-1.58184	4	-0.881177
PF3D7_0114500	14	1.03918	14	1.27138
PF3D7_0201400	9	-1.40196	4	-0.390526
PF3D7_0201600	25	2.46497	22	2.07163
PF3D7_0201700	6	-1.61909	8	-2.12477
PF3D7_0201900	9	-0.851698	6	-0.585056
PF3D7_0202000	7	-1.26568	3	-0.40551
PF3D7_0202100	13	-0.823733	11	-0.473993
PF3D7_0202300	6	-1.97632	3	-1.57794
PF3D7_0202400	22	-2.55111	14	-2.18173
PF3D7_0202600	24	-2.62154	17	-2.38207
PF3D7_0202700	5	-1.22624	4	-1.25875
PF3D7_0202900	10	-2.09847	8	-2.12477
PF3D7_0203000	26	-2.67345	13	-1.91498
PF3D7_0203100	30	-2.65649	29	-2.55335
PF3D7_0203200	8	-1.50926	5	-0.806361
PF3D7_0203400	3	-1.54871	4	-1.58074
PF3D7_0203600	8	-0.877592	9	-1.20371
PF3D7_0203700	5	-1.86559	5	-1.67137
PF3D7_0203800	8	-2.14488	5	-1.82747
PF3D7_0203900	4	-1.47858	6	-1.74115
PF3D7_0204000	13	-2.21511	16	-2.16432
PF3D7_0204100	30	-2.37605	20	-1.92859
PF3D7_0204200	3	-1.54789	3	-1.69192
PF3D7_0204300	24	-2.25974	8	-1.41146
PF3D7_0204400	7	-1.87335	5	-1.66482
PF3D7_0204500	10	-0.583499	7	0.0944877
PF3D7_0204600	26	-2.2821	19	-1.91965
PF3D7_0204700	8	-0.958983	6	-0.581952
PF3D7_0204800	16	-2.08759	7	-1.39976
PF3D7_0205000	11	-2.13901	9	-2.00131
PF3D7_0205100	17	-2.07261	11	-1.71813
PF3D7_0205200	5	-1.90879	4	-1.85865
PF3D7_0205300	14	-2.0013	11	-1.93725
PF3D7_0205900	9	-2.18157	8	-2.18131
PF3D7_0206000	35	-2.37998	19	-2.07782
PF3D7_0206200	5	-1.90879	3	-1.46395
PF3D7_0206300	54	-2.45904	32	-1.99565
PF3D7_0206500	14	-2.31851	8	-1.85132
PF3D7_0206700	8	-1.39631	3	0.0318239
PF3D7_0206800	7	-1.52172	4	-1.08325
PF3D7_0206900	4	-1.40429	3	-1.0778
PF3D7_0207000	21	-0.581816	17	-0.961342
PF3D7_0207100	23	-2.05909	12	-1.07811
PF3D7_0207300	31	-0.944387	25	-0.590223
PF3D7_0207400	20	-1.63408	19	-1.83889
PF3D7_0207500	18	-1.99534	13	-1.70984
PF3D7_0207600	13	0.0922042	15	-0.87644
PF3D7_0207700	32	-1.28095	28	-1.38215
PF3D7_0207800	23	-2.17643	16	-1.9018
PF3D7_0207900	60	-1.70352	42	-1.22317
PF3D7_0208000	29	-1.97001	16	-1.40095
PF3D7_0208100	29	-2.64388	17	-2.27903
PF3D7_0208200	10	-2.26549	4	-1.76473
PF3D7_0208300	33	-2.42692	22	-2.37702
PF3D7_0208400	46	-2.66863	26	-2.36591
PF3D7_0208500	3	-1.60857	3	-1.57794
PF3D7_0208700	4	-1.49022	3	-1.69192
PF3D7_0208900	51	-2.47878	31	-2.24633
PF3D7_0209000	69	-1.14002	56	-0.800791
PF3D7_0209100	5	-1.51683	4	-1.67082
PF3D7_0209200	7	-1.97008	4	-0.800246
PF3D7_0209400	7	-1.67268	6	-1.55321
PF3D7_0209500	7	-1.93852	5	-1.7451
PF3D7_0209600	11	-2.26661	8	-1.95516
PF3D7_0209700	12	-2.24857	12	-1.96494
PF3D7_0209800	3	-1.00987	3	-1.24994
PF3D7_0210200	30	-1.87648	17	-1.07331
PF3D7_0210300	5	-1.82238	3	-1.35462
PF3D7_0210500	13	-2.11464	10	-2.02273
PF3D7_0210600	5	-1.78185	7	-1.98391
PF3D7_0210800	10	-0.130308	8	0.32566
PF3D7_0211100	17	-2.38677	13	-2.24211
PF3D7_0211500	11	-1.67173	5	-0.968551
PF3D7_0211700	21	-0.686857	15	-0.0654878
PF3D7_0212000	8	-1.62015	8	-1.29287
PF3D7_0212100	25	-2.45254	13	-1.90248
PF3D7_0212400	74	-2.08567	48	-1.53384
PF3D7_0212500	74	-2.17474	38	-1.49949
PF3D7_0212700	9	-2.00494	3	-0.582305
PF3D7_0212800	24	-2.08707	17	-2.00006
PF3D7_0213600	28	-1.93212	14	-1.35913
PF3D7_0213800	12	-1.72278	8	-1.52825
PF3D7_0213900	18	-2.50771	7	-1.92639
PF3D7_0214100	26	-2.58084	16	-2.41331
PF3D7_0214300	41	-2.31978	26	-1.96356
PF3D7_0214600	20	-2.46629	15	-2.18246
PF3D7_0214800	11	-1.87466	5	0.0406304
PF3D7_0214900	17	-1.87784	11	-1.24795
PF3D7_0215000	6	-0.813364	6	-0.923399
PF3D7_0215300	13	-1.23889	9	-0.072561
PF3D7_0215400	9	-2.20912	4	-1.67082
PF3D7_0215500	7	-1.93362	4	-1.3105
PF3D7_0215700	9	-2.0003	4	-1.03642
PF3D7_0215800	13	-2.06495	9	-2.00762
PF3D7_0215900	7	-1.93014	4	-1.34632
PF3D7_0216000	17	-2.2663	7	-1.93406
PF3D7_0216100	22	-2.09775	12	-1.33673
PF3D7_0216200	13	-2.2927	5	-1.74837
PF3D7_0216300	18	-2.18668	15	-2.11669
PF3D7_0216500	31	-2.36434	15	-1.74287
PF3D7_0216600	13	-2.37679	5	-1.74837
PF3D7_0216700	4	-0.572971	3	-0.296177
PF3D7_0216800	13	-2.04327	7	-1.70909
PF3D7_0216900	9	-1.90658	9	-1.74146
PF3D7_0217000	18	-1.4146	10	-0.842184
PF3D7_0217100	3	-1.14938	5	-1.90565
PF3D7_0217200	32	-2.32659	21	-1.71694
PF3D7_0217600	18	-2.06774	20	-2.05626
PF3D7_0217700	4	-1.72731	5	-1.21429
PF3D7_0218200	11	-2.3388	5	-1.82865
PF3D7_0218300	9	-2.15344	5	-1.90565
PF3D7_0218400	3	-1.60857	5	-1.6681
PF3D7_0218600	45	-2.3791	41	-2.13891
PF3D7_0218700	7	-2.10139	3	-1.57794
PF3D7_0218800	5	-0.860581	4	-0.505948
PF3D7_0219100	9	-2.18229	3	-1.57794
PF3D7_0219300	4	-1.62776	3	-1.4686
PF3D7_0219500	5	-1.62506	3	-1.26389
PF3D7_0219600	10	-1.90697	5	-1.51738
PF3D7_0219700	7	-0.475129	4	-0.198368
PF3D7_0219800	9	-1.86079	8	-1.46363
PF3D7_0219900	6	-1.13338	5	-0.863701
PF3D7_0220000	32	-1.39914	18	-0.522743
PF3D7_0220100	28	-1.45272	15	-0.649766
PF3D7_0220200	3	-1.37335	3	-1.57794
PF3D7_0220400	13	-2.27305	5	-1.52721
PF3D7_0220700	8	-1.82333	4	-1.67317
PF3D7_0220800	56	0.860714	45	0.75853
PF3D7_0220900	14	1.47718	14	0.751645
PF3D7_0221000	21	2.03101	20	1.79945
PF3D7_0221100	6	0.560682	10	-0.852426
PF3D7_0221200	16	0.0722256	12	0.554212
PF3D7_0221300	18	0.530525	23	-0.777223
PF3D7_0301000	26	-1.77448	15	-0.566149
PF3D7_0301100	10	-2.14082	6	-1.82293
PF3D7_0301300	3	-0.958941	3	-1.26389
PF3D7_0301600	17	-1.79347	14	-1.44181
PF3D7_0301800	8	-1.1634	8	-1.00855
PF3D7_0301900	13	-1.36232	4	0.13654
PF3D7_0302000	17	-1.61734	9	-0.543962
PF3D7_0302100	25	-2.06282	17	-1.31259
PF3D7_0302200	86	0.27603	77	0.214474
PF3D7_0302500	86	0.0124194	88	-0.088144
PF3D7_0302600	42	-0.499761	31	-0.286201
PF3D7_0302800	9	-1.76992	7	-1.74616
PF3D7_0302900	16	-2.11426	7	-1.30006
PF3D7_0303000	8	-2.0554	8	-2.01631
PF3D7_0303100	29	-2.51876	15	-2.31814
PF3D7_0303200	20	-2.2498	16	-2.04834
PF3D7_0303400	8	-2.11452	8	-2.18131
PF3D7_0303500	30	-2.11439	26	-1.99201
PF3D7_0303700	15	-2.06866	7	-1.86376
PF3D7_0303800	13	-2.14046	8	-1.95977
PF3D7_0304000	10	-2.23956	8	-1.79016
PF3D7_0304100	9	-1.5096	9	-1.5962
PF3D7_0304300	17	-1.93669	10	-1.57755
PF3D7_0304600	23	-0.0732292	20	0.211227
PF3D7_0304700	13	0.112795	13	-0.113771
PF3D7_0304800	32	-2.42142	12	-1.89063
PF3D7_0305100	81	-2.62709	53	-2.24973
PF3D7_0305200	19	-2.56098	9	-2.19492
PF3D7_0305300	19	-2.43855	4	-1.58548
PF3D7_0305500	59	-2.60527	39	-2.35205
PF3D7_0305600	14	-2.41145	4	-1.67465
PF3D7_0305800	22	-2.42122	16	-2.26195
PF3D7_0305900	4	-1.16437	4	-1.67465
PF3D7_0306100	10	-2.2702	11	-1.96449
PF3D7_0306500	6	-2.01432	4	-1.85865
PF3D7_0306800	4	-1.48621	5	-1.53704
PF3D7_0307200	3	-1.48846	3	-1.57794
PF3D7_0307300	5	-1.86658	4	-1.76473
PF3D7_0307500	7	-1.78196	8	-1.91478
PF3D7_0307600	22	-2.2029	18	-1.84245
PF3D7_0307700	31	-2.37523	27	-2.11952
PF3D7_0307900	99	-2.47712	49	-2.19449
PF3D7_0308000	5	-1.4222	6	-1.50587
PF3D7_0308100	45	-1.32919	34	-0.983115
PF3D7_0308200	14	-0.289786	10	0.22538
PF3D7_0308300	10	-1.03701	7	-1.33613
PF3D7_0308600	13	-2.41884	4	-1.85865
PF3D7_0308700	7	-2.06742	6	-1.94918
PF3D7_0308900	24	-2.12959	11	-1.4495
PF3D7_0309100	5	-1.61485	3	-1.14234
PF3D7_0309200	36	-2.26035	30	-1.9253
PF3D7_0309300	17	-2.35235	4	-1.67465
PF3D7_0309500	7	-1.96759	5	-1.98592
PF3D7_0309700	5	-1.86559	4	-1.85865
PF3D7_0309800	9	-2.23973	4	-1.76473
PF3D7_0309900	27	-1.97385	14	-1.30483
PF3D7_0310000	4	-1.19467	3	-0.822974
PF3D7_0310100	8	-1.99641	5	-1.90582
PF3D7_0310200	58	-2.48955	34	-2.18554
PF3D7_0310300	15	-2.19352	5	-1.74837
PF3D7_0310400	6	-1.82748	7	-1.93406
PF3D7_0310500	26	-2.2981	15	-2.19907
PF3D7_0310900	10	-2.1909	5	-1.68448
PF3D7_0311000	3	-1.36709	4	-1.40058
PF3D7_0311100	11	-0.933251	7	-0.570868
PF3D7_0311200	26	-2.23125	16	-2.07062
PF3D7_0311300	17	-2.48273	4	-1.67082
PF3D7_0311400	50	-2.56346	25	-2.31936
PF3D7_0311600	17	-1.84215	16	-1.67681
PF3D7_0311700	17	-1.5035	12	-1.21993
PF3D7_0311800	4	-0.534232	6	-1.16586
PF3D7_0311900	17	-0.921234	12	-0.548347
PF3D7_0312100	12	-1.83759	8	-1.85016
PF3D7_0312200	15	-2.46316	6	-1.94918
PF3D7_0312500	9	-1.54687	4	-0.798763
PF3D7_0312900	3	-1.54789	3	-1.57794
PF3D7_0313000	5	-1.86559	3	-1.35462
PF3D7_0313100	5	-1.78207	3	-1.46395
PF3D7_0313400	10	-2.16497	3	-1.13595
PF3D7_0313500	19	-2.36391	11	-1.95463
PF3D7_0313600	6	-1.86465	5	-1.29293
PF3D7_0313700	18	-2.47625	12	-2.21945
PF3D7_0313800	10	-1.59424	6	-1.50587
PF3D7_0313900	28	-2.01536	16	-1.65388
PF3D7_0314100	5	-1.90879	3	-1.46655
PF3D7_0314200	32	-2.59323	17	-2.02316
PF3D7_0314300	4	-1.77761	3	-1.4686
PF3D7_0314600	3	0.011106	5	-1.15297
PF3D7_0314700	17	-2.13122	7	-1.73338
PF3D7_0314900	6	-2.01432	3	-1.04058
PF3D7_0315200	15	-0.980055	9	0.132625
PF3D7_0315300	11	-2.13612	6	-1.74115
PF3D7_0316200	39	-2.01185	22	-1.37723
PF3D7_0316300	3	-1.26324	3	-0.833539
PF3D7_0316400	9	-2.07078	4	-1.67465
PF3D7_0316500	5	-1.90879	3	-1.46395
PF3D7_0316600	5	-0.048789	7	-0.648163
PF3D7_0316900	10	-0.994145	8	-0.355974
PF3D7_0317100	18	-1.53754	15	-1.62379
PF3D7_0317300	48	-2.52731	33	-2.24855
PF3D7_0317400	3	-1.48846	4	-1.85865
PF3D7_0317500	28	-1.72525	21	-1.02804
PF3D7_0317700	26	-2.15297	12	-1.09146
PF3D7_0317800	6	-1.7887	4	-1.50599
PF3D7_0317900	9	-2.10239	4	-1.76473
PF3D7_0318200	30	-1.56225	17	-0.682048
PF3D7_0318300	36	-2.15737	22	-1.48415
PF3D7_0318400	17	-2.20734	8	-2.014
PF3D7_0318500	71	-2.63155	43	-2.15378
PF3D7_0318600	12	-2.26927	6	-1.88462
PF3D7_0319000	19	-2.087	11	-1.67602
PF3D7_0319200	17	-2.06064	9	-1.16162
PF3D7_0319400	22	-2.36833	15	-2.00385
PF3D7_0319500	10	-2.08717	9	-1.84242
PF3D7_0319700	42	-2.47334	23	-2.11587
PF3D7_0319800	8	-1.79628	6	-0.986524
PF3D7_0320200	5	-1.69633	4	-1.41208
PF3D7_0320300	4	-1.72731	3	-1.69192
PF3D7_0320400	56	-1.91389	30	-1.14972
PF3D7_0320500	6	-1.05434	5	-0.9407
PF3D7_0321000	6	-1.38877	3	-0.356659
PF3D7_0321100	27	-2.04294	24	-1.68107
PF3D7_0321200	17	1.64945	15	1.68369
PF3D7_0321300	29	-0.70808	25	-0.515673
PF3D7_0321500	21	-1.77777	17	-1.45151
PF3D7_0321600	12	-1.71177	8	-1.9217
PF3D7_0321700	26	-2.2568	19	-1.92417
PF3D7_0321800	54	-2.18958	35	-1.63807
PF3D7_0321900	22	-1.55545	22	-1.5268
PF3D7_0322100	17	-2.39911	7	-1.50585
PF3D7_0322200	21	-2.04438	18	-1.94968
PF3D7_0322300	6	-1.07541	3	-0.240347
PF3D7_0322400	17	-2.14565	13	-1.62873
PF3D7_0322500	6	-1.61008	3	-1.1406
PF3D7_0322600	28	-1.93256	15	-1.36904
PF3D7_0322700	73	-2.60424	28	-1.97673
PF3D7_0323100	31	-2.35963	19	-1.95354
PF3D7_0323200	8	-2.14389	7	-2.04399
PF3D7_0323400	11	-1.55412	10	-1.67914
PF3D7_0323600	9	-1.2688	8	-1.2721
PF3D7_0323700	8	-1.66181	6	-1.25911
PF3D7_0323800	5	-1.82327	4	-1.49449
PF3D7_0324100	6	-1.64873	5	-1.25572
PF3D7_0402900	4	-0.671316	4	-0.668434
PF3D7_0403100	12	-2.35815	3	-1.4686
PF3D7_0403300	4	-1.77761	3	-1.69192
PF3D7_0403400	80	-2.19336	57	-2.03112
PF3D7_0403500	5	-1.82327	4	-1.5884
PF3D7_0403600	16	-2.28437	12	-1.7205
PF3D7_0403700	11	-1.69132	7	-1.69759
PF3D7_0403800	16	-2.1995	6	-1.41692
PF3D7_0403900	20	-2.51035	15	-2.19354
PF3D7_0404100	41	-2.44291	23	-1.83526
PF3D7_0404300	10	-1.99062	7	-1.67624
PF3D7_0404400	7	-2.00017	4	-1.58074
PF3D7_0404500	8	-0.116607	5	1.16007
PF3D7_0404600	86	-2.3959	54	-1.94673
PF3D7_0404700	11	-2.0292	8	-1.7094
PF3D7_0404800	10	-1.9444	5	-1.66395
PF3D7_0404900	10	-1.04711	9	-1.01431
PF3D7_0405000	8	-1.55873	7	-1.38954
PF3D7_0405100	28	-2.62221	14	-1.78914
PF3D7_0405200	5	-1.73534	4	-1.22564
PF3D7_0405300	75	-1.39268	57	-1.02657
PF3D7_0405400	45	-1.99068	23	-0.936682
PF3D7_0405500	4	-1.44578	4	-1.67465
PF3D7_0405600	6	-1.86469	6	-1.67659
PF3D7_0405700	54	-2.53878	28	-1.95152
PF3D7_0405900	15	-2.44402	4	-1.49066
PF3D7_0406400	7	-1.46217	3	-0.272914
PF3D7_0406500	40	-2.46773	22	-1.94052
PF3D7_0406700	14	-2.19516	16	-2.04256
PF3D7_0406800	5	-1.69544	5	-1.36993
PF3D7_0406900	38	-2.02342	22	-1.29197
PF3D7_0407000	7	-1.86764	8	-1.7094
PF3D7_0407100	6	-0.960846	4	-0.524689
PF3D7_0407200	9	-2.23849	4	-1.16483
PF3D7_0407300	7	-1.59807	3	-0.51717
PF3D7_0407600	25	-2.35315	13	-1.79318
PF3D7_0407700	33	-2.54885	10	-1.69094
PF3D7_0407800	32	-2.01395	16	-1.05563
PF3D7_0407900	6	-1.86469	3	-1.35462
PF3D7_0408000	8	-1.80136	5	-1.37321
PF3D7_0408100	18	-2.3023	7	-1.64646
PF3D7_0408200	6	-1.97632	4	-1.67465
PF3D7_0408300	5	-1.78207	3	-1.57794
PF3D7_0408600	26	-1.44535	15	-0.365242
PF3D7_0408700	23	-0.818804	18	-0.536798
PF3D7_0408900	11	-1.8815	5	-0.754329
PF3D7_0409000	49	-2.05584	24	-0.992108
PF3D7_0409100	5	-1.90879	3	-1.69192
PF3D7_0409300	17	-1.79198	10	-0.354522
PF3D7_0409400	9	-1.48984	5	-0.803085
PF3D7_0409600	10	-2.26644	5	-1.90565
PF3D7_0409700	5	-1.9102	3	-1.23912
PF3D7_0409800	13	-1.9111	9	-1.00274
PF3D7_0409900	10	-1.65058	4	-0.569061
PF3D7_0410000	9	-1.67488	11	-1.92597
PF3D7_0410300	15	-2.05948	10	-1.36855
PF3D7_0410400	5	-1.90879	3	-1.69192
PF3D7_0410500	6	-1.6377	5	-1.6042
PF3D7_0410800	24	-1.90381	17	-1.23247
PF3D7_0410900	7	-2.10139	4	-1.85865
PF3D7_0411000	18	-2.18383	14	-1.83244
PF3D7_0411200	30	-2.16647	18	-1.67371
PF3D7_0411300	14	-2.19129	6	-1.60486
PF3D7_0411400	28	-1.36116	25	-1.43531
PF3D7_0411800	53	-1.87701	37	-1.39236
PF3D7_0411900	30	-1.40588	25	-0.933519
PF3D7_0412000	15	-1.33745	8	-0.0109832
PF3D7_0412100	11	-2.29067	4	-1.85865
PF3D7_0412200	8	0.873185	7	0.647961
PF3D7_0412300	7	-0.0858489	5	0.342499
PF3D7_0413500	4	-0.195282	5	-1.44365
PF3D7_0413900	7	-0.899311	6	-0.950657
PF3D7_0414000	33	-0.858298	37	-0.983417
PF3D7_0414100	26	-1.0773	17	-1.79882
PF3D7_0414200	10	-0.194283	6	0.718382
PF3D7_0414400	5	-1.6094	5	-1.31587
PF3D7_0414500	7	-0.194571	6	0.890903
PF3D7_0414900	12	-1.08167	8	-1.16924
PF3D7_0415100	7	-1.8401	3	-1.69192
PF3D7_0415200	25	-1.67008	19	-0.915866
PF3D7_0415300	18	-1.9845	10	-1.3491
PF3D7_0415800	7	-1.27409	5	-1.52393
PF3D7_0416000	7	-2.1054	6	-2.0869
PF3D7_0416100	6	-1.93911	5	-1.98592
PF3D7_0416300	4	-1.62984	4	-1.85865
PF3D7_0416400	5	-1.90879	3	-1.69192
PF3D7_0417400	98	-1.73234	64	-1.02431
PF3D7_0417500	7	-2.00159	5	-1.90565
PF3D7_0417600	15	-2.04358	12	-1.90904
PF3D7_0417700	4	-1.53148	3	-1.69192
PF3D7_0417800	10	0.421028	9	0.649272
PF3D7_0417900	7	0.909951	8	0.706689
PF3D7_0418000	84	-1.00119	54	-0.0518367
PF3D7_0418100	16	-1.93471	12	-1.71132
PF3D7_0418200	7	-1.57951	5	-1.02425
PF3D7_0418300	31	-2.42609	22	-2.19279
PF3D7_0418500	8	-0.545262	5	-0.495088
PF3D7_0418600	31	-1.24482	22	-0.844045
PF3D7_0418700	8	-1.29797	5	-1.20283
PF3D7_0418900	6	-1.50592	4	-1.08242
PF3D7_0419000	14	-1.96464	9	-1.47309
PF3D7_0419300	7	-0.333647	5	0.243709
PF3D7_0419400	58	-1.90207	32	-1.04644
PF3D7_0419500	6	-1.82904	4	-1.58074
PF3D7_0419900	138	-1.38645	93	-0.493257
PF3D7_0420000	103	-1.25191	62	-0.603124
PF3D7_0420100	12	-0.724108	11	-0.855407
PF3D7_0420200	16	1.30315	13	2.01696
PF3D7_0420300	59	-1.35941	46	-1.22075
PF3D7_0420400	10	-0.869646	8	-0.518661
PF3D7_0420500	16	-2.11693	10	-1.3695
PF3D7_0420600	12	-1.43866	11	-1.27312
PF3D7_0421700	103	-0.331053	83	-0.0989696
PF3D7_0422000	5	0.231071	3	1.12226
PF3D7_0422100	8	-0.815964	3	0.55127
PF3D7_0422200	102	-2.12098	60	-1.34076
PF3D7_0422300	3	-1.54954	3	-1.46395
PF3D7_0422500	58	-1.07093	39	-0.428167
PF3D7_0422800	14	0.854912	13	1.09341
PF3D7_0423000	5	-1.65491	7	-2.10662
PF3D7_0423300	6	-1.0927	4	-0.637768
PF3D7_0423400	3	-1.60857	4	-1.76473
PF3D7_0423600	41	-2.2771	22	-1.62121
PF3D7_0423800	9	-2.07224	4	-1.21275
PF3D7_0423900	7	-1.81633	3	-0.735874
PF3D7_0424000	9	-1.79147	4	-1.3335
PF3D7_0424100	5	-0.543592	4	-0.131785
PF3D7_0424200	31	-2.40657	17	-1.92239
PF3D7_0424300	65	-0.747124	41	0.594395
PF3D7_0424400	227	1.06515	217	0.928818
PF3D7_0424500	6	-1.41227	5	-0.868616
PF3D7_0424600	7	0.69891	4	2.30997
PF3D7_0424700	18	-1.58102	8	-0.382511
PF3D7_0424800	9	-1.94925	4	-1.24342
PF3D7_0424900	12	-0.672089	11	-0.40325
PF3D7_0425000	45	-0.409141	36	0.00120189
PF3D7_0425100	30	-0.220207	33	-0.376382
PF3D7_0425200	48	-0.115495	45	-0.747206
PF3D7_0425300	23	-1.21934	19	-0.945994
PF3D7_0425400	21	0.250867	18	0.181344
PF3D7_0500900	7	-1.37916	5	-1.19791
PF3D7_0501000	7	-1.7726	6	-1.2921
PF3D7_0501100	3	-0.217257	3	-0.479413
PF3D7_0501200	6	0.654729	3	2.62791
PF3D7_0501400	10	-1.73293	9	-1.79086
PF3D7_0501700	16	-2.01769	5	-0.685128
PF3D7_0501800	16	-1.4872	17	-1.06771
PF3D7_0502000	19	-2.01327	13	-1.8814
PF3D7_0502200	8	-2.14389	8	-2.07054
PF3D7_0502400	10	-1.66876	13	-2.06957
PF3D7_0502600	22	-2.06891	11	-1.35083
PF3D7_0503100	23	-2.02891	17	-1.51433
PF3D7_0503200	21	-0.181328	21	-0.283671
PF3D7_0503300	7	-1.78686	4	-1.58074
PF3D7_0503500	24	-1.88911	13	-1.28157
PF3D7_0503600	22	-2.08647	12	-1.62455
PF3D7_0503800	3	-0.505919	5	-0.957585
PF3D7_0503900	10	-1.58006	4	-0.429553
PF3D7_0504000	42	-2.00363	26	-1.5163
PF3D7_0504200	12	-1.82926	7	-1.25276
PF3D7_0504400	13	-1.52489	15	-2.03999
PF3D7_0504500	6	-1.75697	5	-1.74837
PF3D7_0504700	29	-2.42388	19	-1.87672
PF3D7_0504800	92	-2.2823	64	-2.00366
PF3D7_0504900	5	-0.834627	6	-1.08018
PF3D7_0505000	58	-2.35981	33	-1.88754
PF3D7_0505100	42	-2.61971	21	-2.04964
PF3D7_0505200	6	-1.86469	5	-1.67137
PF3D7_0505400	10	-2.13957	6	-1.74115
PF3D7_0505500	19	-2.47017	7	-1.58383
PF3D7_0505700	14	-2.13711	6	-1.74234
PF3D7_0506200	7	-1.80683	4	-1.41208
PF3D7_0506400	8	-2.11376	3	-1.14991
PF3D7_0506500	77	-2.39622	40	-1.70192
PF3D7_0506700	7	-2.06742	3	-1.4686
PF3D7_0506800	17	-2.25733	15	-2.0447
PF3D7_0506900	15	-0.495756	11	0.231278
PF3D7_0507200	16	-2.22712	9	-1.54043
PF3D7_0507300	28	-2.53414	12	-2.03001
PF3D7_0507500	10	-1.91205	8	-1.77055
PF3D7_0507600	4	-1.77761	3	-1.69192
PF3D7_0507800	32	-2.28936	13	-1.76273
PF3D7_0508000	15	-0.384869	13	0.168396
PF3D7_0508100	27	-2.29752	9	-1.34682
PF3D7_0508200	5	-1.69767	3	-1.04058
PF3D7_0508400	9	-1.1913	5	-0.450854
PF3D7_0508500	42	-2.07112	28	-1.63463
PF3D7_0508600	4	-1.48621	3	-1.26389
PF3D7_0508700	29	-2.34358	21	-2.11277
PF3D7_0508800	5	1.0996	4	1.06609
PF3D7_0508900	57	-1.60624	45	-1.29595
PF3D7_0509100	19	-1.68831	15	-1.52965
PF3D7_0509400	43	-1.57983	29	-0.904544
PF3D7_0509600	10	-0.873078	13	-0.935126
PF3D7_0509700	10	-0.923074	7	-0.435882
PF3D7_0509800	11	-2.19938	7	-1.98391
PF3D7_0510000	8	-1.72778	8	-1.68632
PF3D7_0510100	35	-2.36882	20	-1.97503
PF3D7_0510200	10	-1.68427	4	-0.660768
PF3D7_0510800	4	-1.77761	3	-1.69192
PF3D7_0511200	8	-1.20867	5	-0.250984
PF3D7_0511300	28	0.882	25	0.613523
PF3D7_0511400	20	-0.494254	13	0.470466
PF3D7_0511500	105	-2.58409	74	-2.26089
PF3D7_0511700	6	-1.78948	3	-1.1313
PF3D7_0511900	7	-1.40333	7	-1.98902
PF3D7_0512100	5	-1.86658	3	-1.57766
PF3D7_0512200	21	-1.60377	15	-0.741146
PF3D7_0512400	5	-1.86559	4	-1.76473
PF3D7_0512500	8	-1.84144	5	-1.67465
PF3D7_0512800	18	-1.31795	11	-1.02114
PF3D7_0512900	5	-1.86559	3	-1.57794
PF3D7_0513200	57	-1.93094	40	-1.47195
PF3D7_0513400	6	-1.47149	6	-1.5446
PF3D7_0513600	15	-2.10494	10	-2.02876
PF3D7_0513700	14	-2.12837	7	-1.73594
PF3D7_0514100	19	-2.21673	14	-2.24337
PF3D7_0514200	22	-2.22568	9	-1.18362
PF3D7_0514300	15	-1.04421	9	-0.431373
PF3D7_0514700	15	-0.83876	17	-1.19398
PF3D7_0514800	14	-0.715226	11	-0.304582
PF3D7_0514900	9	-2.15286	5	-1.98592
PF3D7_0515300	13	-1.88094	5	-1.00787
PF3D7_0515500	13	-1.49563	6	-0.137652
PF3D7_0515600	18	-2.22335	14	-2.21769
PF3D7_0515700	3	-1.60857	5	-1.98592
PF3D7_0516000	9	-2.07252	9	-2.29593
PF3D7_0516100	33	-1.29545	24	-0.832048
PF3D7_0516300	15	0.824948	14	1.58997
PF3D7_0516400	8	-2.11518	5	-1.74837
PF3D7_0516500	4	-1.77761	3	-1.35462
PF3D7_0516600	21	-2.38691	13	-2.19761
PF3D7_0516700	11	-2.26711	7	-2.04654
PF3D7_0516800	37	-2.51359	13	-1.34268
PF3D7_0517100	9	-1.75145	4	-1.28175
PF3D7_0517200	11	-2.11173	7	-2.04399
PF3D7_0517500	3	-1.14187	3	-1.05453
PF3D7_0517600	10	-2.29143	3	-1.1406
PF3D7_0517800	5	-1.30971	4	-1.41208
PF3D7_0518100	19	-1.93195	13	-1.55583
PF3D7_0518500	13	-2.37569	5	-1.82865
PF3D7_0518600	10	-2.21523	9	-2.04235
PF3D7_0518700	33	-2.27727	14	-1.7209
PF3D7_0518800	5	-1.58032	3	-1.69192
PF3D7_0519000	6	-1.66962	3	-1.69192
PF3D7_0519200	5	-1.82618	4	-1.15333
PF3D7_0519300	16	-0.241585	14	0.604543
PF3D7_0519500	31	-1.90618	15	-0.666454
PF3D7_0519600	13	-1.62394	7	-1.13517
PF3D7_0519900	10	-1.51236	7	-1.0687
PF3D7_0520100	12	-1.7789	6	-0.656554
PF3D7_0520200	18	-2.33027	11	-1.85788
PF3D7_0520400	3	-0.251724	3	-0.0682047
PF3D7_0520600	6	-1.90268	4	-1.67465
PF3D7_0520700	25	-2.13828	14	-1.56973
PF3D7_0520800	32	-2.31758	23	-1.78117
PF3D7_0521000	5	-1.90879	3	-1.24994
PF3D7_0521100	18	-2.36756	16	-1.95625
PF3D7_0521200	4	-1.49139	4	-1.08723
PF3D7_0521300	19	-2.53029	11	-2.07744
PF3D7_0521400	3	-1.54789	3	-1.69192
PF3D7_0521700	16	-2.50824	6	-2.0869
PF3D7_0521800	11	-2.03242	5	-1.82537
PF3D7_0521900	26	-2.51672	17	-2.00947
PF3D7_0522100	10	-0.604768	7	-0.0256658
PF3D7_0522300	6	-1.78948	7	-1.48157
PF3D7_0522400	120	-2.00062	84	-1.66769
PF3D7_0522600	6	-1.37154	4	-1.09775
PF3D7_0522900	24	-2.19769	11	-1.18688
PF3D7_0523000	18	-1.00912	9	0.446191
PF3D7_0523200	23	-1.81274	16	-0.952759
PF3D7_0523700	20	-1.88852	12	-1.71549
PF3D7_0523800	7	-1.90175	4	-1.76473
PF3D7_0524000	7	-1.12803	6	-0.950657
PF3D7_0524100	25	-1.4736	27	-1.48233
PF3D7_0524300	9	-0.318947	10	-0.821643
PF3D7_0524400	5	-1.82296	3	-1.4686
PF3D7_0524800	3	-1.54789	6	-1.94918
PF3D7_0524900	18	-1.89861	14	-1.68641
PF3D7_0525000	16	-2.15213	8	-1.81093
PF3D7_0525100	17	-0.125693	15	0.258452
PF3D7_0525200	24	-2.46953	12	-2.14597
PF3D7_0525400	6	-1.66962	7	-2.04654
PF3D7_0525500	39	-2.28178	28	-2.07036
PF3D7_0525600	10	-1.94868	8	-1.79478
PF3D7_0525900	5	-1.86559	4	-1.85865
PF3D7_0526000	16	-2.17554	10	-1.88524
PF3D7_0526200	14	-1.79427	7	-1.08787
PF3D7_0526300	6	-2.01432	5	-1.82865
PF3D7_0526500	16	-2.26662	12	-1.75804
PF3D7_0526600	73	-1.33297	66	-1.23747
PF3D7_0526700	19	-2.07223	12	-1.40598
PF3D7_0527000	5	-1.90879	3	-1.69192
PF3D7_0527200	8	-2.14389	3	-1.69192
PF3D7_0527300	10	-1.96725	5	-1.3814
PF3D7_0527500	5	-1.86559	3	-1.69192
PF3D7_0527600	19	-2.33982	15	-2.0817
PF3D7_0527900	10	-2.29143	3	-1.57794
PF3D7_0528100	24	-1.65457	14	-1.1926
PF3D7_0528200	9	-0.966475	3	0.381909
PF3D7_0528300	17	-2.49959	8	-1.61248
PF3D7_0528400	18	-1.90317	11	-1.47182
PF3D7_0528500	13	-1.62562	10	-1.28778
PF3D7_0528600	3	-1.48766	3	-1.36392
PF3D7_0528700	5	-0.230019	6	-0.765587
PF3D7_0528800	19	-2.06184	7	-0.88847
PF3D7_0528900	20	-0.616911	14	0.0857485
PF3D7_0529000	15	0.221643	12	0.793992
PF3D7_0529200	17	-1.36865	14	-0.970695
PF3D7_0529300	5	-0.0890415	5	0.119268
PF3D7_0529400	29	-2.18958	20	-2.05767
PF3D7_0529500	7	-0.279987	9	-0.941846
PF3D7_0529700	14	-2.14998	13	-2.23431
PF3D7_0529800	43	-1.31269	38	-0.793253
PF3D7_0530300	34	-2.57329	15	-2.0434
PF3D7_0530400	47	-2.51305	18	-1.9426
PF3D7_0530500	17	-2.27342	9	-2.04655
PF3D7_0530600	8	-2.17466	4	-1.67465
PF3D7_0530700	34	-2.32788	16	-1.58966
PF3D7_0530800	12	-2.3806	10	-1.84377
PF3D7_0530900	64	-2.66612	34	-2.43188
PF3D7_0531000	10	-1.89887	8	-1.55248
PF3D7_0531100	76	-2.506	59	-2.17926
PF3D7_0531300	8	-2.0554	3	-0.796319
PF3D7_0531400	28	-2.56098	12	-1.96494
PF3D7_0531500	30	-2.01786	26	-1.69075
PF3D7_0531600	5	-1.33153	4	-0.748931
PF3D7_0531700	10	-0.774267	7	-0.557582
PF3D7_0532000	11	-1.61481	5	-0.819468
PF3D7_0532200	16	-1.79594	15	-1.86021
PF3D7_0532300	15	0.636331	14	0.605759
PF3D7_0532400	11	-1.63254	4	-0.729765
PF3D7_0532500	6	-0.669734	4	0.512194
PF3D7_0532600	5	-0.691025	22	-2.24592
PF3D7_0601200	15	-1.86381	16	-2.0944
PF3D7_0601500	6	1.04894	5	1.63501
PF3D7_0601600	6	-0.0818119	5	0.415712
PF3D7_0602000	15	-2.35158	4	-1.5884
PF3D7_0602100	27	-1.82916	22	-1.62994
PF3D7_0602200	4	-1.72731	4	-1.85865
PF3D7_0602400	12	-2.3806	5	-1.75493
PF3D7_0602500	8	-2.11376	4	-1.67465
PF3D7_0602600	20	-2.24394	12	-1.91989
PF3D7_0602700	11	-0.116683	9	0.21049
PF3D7_0602800	20	-0.833709	17	0.225159
PF3D7_0602900	8	-1.62692	4	0.107791
PF3D7_0603000	8	-1.52226	5	-1.02098
PF3D7_0603100	8	-2.02274	9	-1.9992
PF3D7_0603200	6	-1.90268	6	-1.60916
PF3D7_0603300	4	-1.77761	6	-2.0166
PF3D7_0603400	31	-2.51315	16	-2.17284
PF3D7_0603600	64	-2.27851	36	-1.80449
PF3D7_0603800	26	-1.80834	16	-1.33936
PF3D7_0603900	6	-1.69924	4	-1.41208
PF3D7_0604000	39	-2.64154	27	-2.31387
PF3D7_0604100	31	-2.62047	18	-2.30189
PF3D7_0604300	16	-2.03104	13	-1.71744
PF3D7_0604400	4	-1.32132	4	-1.5884
PF3D7_0604500	35	-2.63906	28	-2.46314
PF3D7_0604600	23	-2.33962	20	-2.18189
PF3D7_0604700	7	-1.80772	4	-1.58548
PF3D7_0604800	15	-2.46235	15	-2.28284
PF3D7_0605100	4	-1.58265	3	-1.57794
PF3D7_0605200	6	-1.90364	8	-2.01583
PF3D7_0605300	3	-1.37335	5	-1.3601
PF3D7_0605600	40	-2.18917	46	-2.13678
PF3D7_0605700	4	-1.1912	4	-1.20681
PF3D7_0605800	34	-2.12245	27	-1.80315
PF3D7_0606000	29	-1.82787	23	-1.59134
PF3D7_0606100	12	-2.27028	8	-1.96439
PF3D7_0606500	10	-2.16497	7	-2.10662
PF3D7_0606600	25	-1.94321	24	-2.15126
PF3D7_0606700	11	-1.25646	12	-1.54864
PF3D7_0606800	3	-1.31767	3	-0.796319
PF3D7_0607000	3	-1.60857	4	-1.41208
PF3D7_0607100	9	-2.24097	5	-1.67137
PF3D7_0607200	4	-1.77761	4	-1.85865
PF3D7_0607300	5	-0.498605	6	-0.701381
PF3D7_0607400	4	-1.31366	9	-1.86656
PF3D7_0607500	16	-1.58442	10	-0.892642
PF3D7_0607600	14	-1.65196	6	-0.543298
PF3D7_0607700	48	-2.24803	28	-1.78707
PF3D7_0607900	11	-2.26711	4	-1.67465
PF3D7_0608000	7	-2.10406	6	-2.01682
PF3D7_0608100	16	-2.43764	8	-1.75901
PF3D7_0608300	22	-1.09882	24	-1.13551
PF3D7_0608700	7	-2.03484	3	-1.36392
PF3D7_0608900	15	-2.46235	9	-1.79507
PF3D7_0609000	69	-2.2646	39	-1.51988
PF3D7_0609100	12	-0.890603	7	0.0836544
PF3D7_0609200	6	-1.64455	5	-1.90565
PF3D7_0609300	22	-2.41525	14	-1.7796
PF3D7_0609400	5	-1.82238	3	-1.69192
PF3D7_0609500	18	-2.26122	7	-1.56464
PF3D7_0609600	29	-0.648008	25	-0.118076
PF3D7_0609700	32	-1.87197	16	-0.769216
PF3D7_0609800	7	-2.00347	4	-1.58074
PF3D7_0609900	24	-2.52201	13	-1.98524
PF3D7_0610200	16	-2.0593	6	-0.871752
PF3D7_0611400	4	-1.77761	5	-1.98592
PF3D7_0611600	10	-2.06444	7	-1.80879
PF3D7_0611800	39	-2.35084	19	-2.02194
PF3D7_0612100	9	-1.6723	6	-1.40114
PF3D7_0612200	29	-1.63934	14	-0.658156
PF3D7_0612600	6	-1.86704	3	-1.4686
PF3D7_0612700	6	-1.93833	6	-1.74402
PF3D7_0612800	9	-0.266571	6	0.748209
PF3D7_0612900	26	-1.14133	14	0.0721398
PF3D7_0613300	26	-1.89838	13	-0.602524
PF3D7_0613500	13	-1.34995	10	-1.18084
PF3D7_0613600	11	-2.12719	5	-1.13566
PF3D7_0613700	8	-2.17466	5	-1.82865
PF3D7_0613800	58	-1.7998	43	-1.43207
PF3D7_0613900	43	-2.41643	26	-1.71123
PF3D7_0614000	3	-1.42777	6	-1.536
PF3D7_0614100	13	-1.01385	8	-0.518661
PF3D7_0614200	13	-1.8625	5	-0.573725
PF3D7_0614300	10	-2.16391	6	-1.94815
PF3D7_0614700	6	-1.86469	4	-1.67465
PF3D7_0614900	10	-2.01472	6	-1.87888
PF3D7_0615100	6	0.998415	7	-0.0052141
PF3D7_0615300	4	-1.72731	3	-1.16852
PF3D7_0615400	39	-1.90384	17	-0.924642
PF3D7_0615500	7	-2.03344	3	-1.4686
PF3D7_0615600	47	-2.13388	21	-1.26664
PF3D7_0615800	18	-2.50815	10	-2.25292
PF3D7_0615900	44	-2.06405	22	-1.20159
PF3D7_0616000	6	-1.6849	5	-0.922679
PF3D7_0616200	7	-1.64406	8	-1.96901
PF3D7_0616400	33	-1.45607	20	-0.485516
PF3D7_0616500	34	-2.20418	25	-1.76455
PF3D7_0616600	9	-1.51362	3	0.169072
PF3D7_0616800	4	-1.15272	4	-1.58074
PF3D7_0616900	26	-2.50531	17	-2.24087
PF3D7_0617000	3	-1.60857	3	-1.69192
PF3D7_0617100	8	-2.17466	7	-1.98391
PF3D7_0617200	6	-1.8271	4	-1.48184
PF3D7_0618000	11	-2.31474	6	-1.87888
PF3D7_0618100	12	-2.3357	4	-1.85865
PF3D7_0618400	11	-2.19789	4	-1.67082
PF3D7_0618500	5	-1.82238	4	-1.85865
PF3D7_0618600	9	-2.15729	9	-2.08522
PF3D7_0618800	7	-1.50911	7	-1.20547
PF3D7_0618900	9	-1.93439	9	-1.95606
PF3D7_0619000	21	-1.7998	24	-1.84681
PF3D7_0619100	6	-0.649189	3	0.207709
PF3D7_0619200	14	-1.53218	12	-1.39263
PF3D7_0619300	53	-2.22328	42	-2.00046
PF3D7_0619400	6	-1.76396	4	-1.3335
PF3D7_0619500	26	-1.23433	21	-0.665058
PF3D7_0619600	27	-0.178449	16	0.581177
PF3D7_0619700	13	-1.33493	10	-1.07827
PF3D7_0619800	61	-1.69283	42	-1.15744
PF3D7_0620000	5	-1.12219	4	-1.22808
PF3D7_0620300	15	-2.4253	6	-1.94631
PF3D7_0620400	14	-0.636839	16	-1.29152
PF3D7_0620500	11	-2.22047	10	-2.07489
PF3D7_0620600	8	-1.47405	3	-0.321765
PF3D7_0620700	5	-0.796059	4	-0.585005
PF3D7_0621000	15	-2.38863	4	-1.85865
PF3D7_0621100	27	-1.63138	16	-0.906892
PF3D7_0621300	9	-1.35497	8	-1.02172
PF3D7_0621400	7	-1.21454	5	-0.901382
PF3D7_0621700	24	-1.63709	17	-1.47017
PF3D7_0621900	16	-1.64036	6	-0.596987
PF3D7_0622100	20	-2.45251	15	-2.17069
PF3D7_0622200	10	-2.19118	3	-1.36392
PF3D7_0622300	10	-1.85252	7	-1.31284
PF3D7_0622500	11	-2.08279	4	-1.21467
PF3D7_0622700	6	-1.66962	4	-1.092
PF3D7_0622800	25	-2.4432	10	-1.78945
PF3D7_0622900	25	-2.44069	23	-2.40177
PF3D7_0623000	4	-0.762893	9	-1.71405
PF3D7_0623100	25	-2.28803	20	-2.16515
PF3D7_0623300	9	-0.194872	6	0.46678
PF3D7_0623600	4	-1.57697	4	-1.76473
PF3D7_0623700	24	-2.12556	9	-1.25001
PF3D7_0623800	55	-2.49596	21	-1.28178
PF3D7_0623900	3	-1.43028	4	-1.22425
PF3D7_0624200	12	-2.16465	8	-1.85593
PF3D7_0624300	12	-2.3806	7	-2.04654
PF3D7_0624400	10	-1.79663	9	-1.54569
PF3D7_0624600	30	-2.02459	24	-1.83631
PF3D7_0624700	8	-1.32126	6	-0.668565
PF3D7_0624800	25	-1.99052	23	-1.66645
PF3D7_0624900	10	-2.24291	3	-1.69192
PF3D7_0625100	3	-1.31638	6	-1.47144
PF3D7_0625200	8	-1.67957	7	-1.59661
PF3D7_0625300	23	-1.57931	14	-0.912242
PF3D7_0625400	12	-1.58113	7	-1.21058
PF3D7_0625600	5	-0.904825	3	-0.470645
PF3D7_0625800	14	-2.39286	5	-1.74837
PF3D7_0625900	8	-0.844973	10	-0.998933
PF3D7_0626000	20	-1.92187	15	-1.74083
PF3D7_0626100	11	-1.73888	9	-1.92765
PF3D7_0626200	9	-2.15344	6	-1.44274
PF3D7_0626300	10	-2.08593	10	-2.20169
PF3D7_0626400	18	-1.99869	8	-1.61017
PF3D7_0626500	15	-2.20653	9	-2.24428
PF3D7_0626900	4	-1.38458	3	-1.26389
PF3D7_0627100	11	-2.21948	10	-1.77203
PF3D7_0627200	6	-1.22969	5	-0.793255
PF3D7_0627300	6	-1	3	-0.40551
PF3D7_0627700	11	-0.646448	9	-0.499652
PF3D7_0627800	24	1.28099	20	0.800537
PF3D7_0628100	92	-1.70525	78	-1.59471
PF3D7_0628200	38	-2.25976	24	-1.75645
PF3D7_0628700	3	-0.144493	4	-0.568771
PF3D7_0628800	12	-2.29218	5	-1.90565
PF3D7_0628900	19	-1.6938	5	0.5272
PF3D7_0629100	3	-0.0614636	4	-0.678017
PF3D7_0629300	8	-0.390892	6	0.17698
PF3D7_0629700	67	-2.0939	48	-1.2448
PF3D7_0629800	8	-1.50134	8	-1.35748
PF3D7_0629900	3	-1.54789	3	-1.69192
PF3D7_0630000	19	-0.872246	13	-0.446386
PF3D7_0630100	12	-1.12399	15	-1.62518
PF3D7_0630300	49	-0.671902	32	0.0602389
PF3D7_0630400	11	-1.0193	8	-1.13086
PF3D7_0630600	9	0.491949	10	0.0567016
PF3D7_0630700	27	-0.8898	15	-0.76053
PF3D7_0630800	33	0.871373	30	0.00668453
PF3D7_0630900	10	-0.636943	8	-0.61212
PF3D7_0631100	4	0.778457	5	0.12448
PF3D7_0703500	52	-2.77581	19	-2.49244
PF3D7_0703700	9	-1.712	4	-0.183533
PF3D7_0703800	13	-1.74079	10	-1.2418
PF3D7_0703900	132	-1.60465	103	-1.1879
PF3D7_0704000	51	-2.00234	38	-1.81716
PF3D7_0704100	69	-2.54347	48	-2.22425
PF3D7_0704200	15	-1.31897	17	-1.88143
PF3D7_0704300	45	-2.49179	27	-2.21959
PF3D7_0704400	22	-2.15437	14	-1.42591
PF3D7_0704500	29	-2.52737	19	-2.49131
PF3D7_0704600	88	-1.36796	79	-1.15442
PF3D7_0704700	20	-1.83825	19	-1.82129
PF3D7_0704800	23	-2.02045	23	-1.95637
PF3D7_0705000	8	-1.91455	5	-1.51738
PF3D7_0705100	18	-0.582385	13	-0.599401
PF3D7_0705200	35	-1.04302	26	-1.04145
PF3D7_0705300	8	-1.64278	7	-1.60428
PF3D7_0705400	4	-1.77761	3	-1.24994
PF3D7_0705500	50	-2.06753	29	-1.89135
PF3D7_0705600	14	-2.33832	14	-2.04084
PF3D7_0705800	7	-2.10139	3	-1.57784
PF3D7_0705900	3	-1.54789	5	-1.67137
PF3D7_0706000	6	-1.32727	8	-1.55825
PF3D7_0706100	35	-2.23059	23	-1.99838
PF3D7_0706500	27	-1.82343	20	-1.59516
PF3D7_0706600	9	-2.20912	8	-1.96901
PF3D7_0706700	11	-2.15076	5	-0.999679
PF3D7_0707200	35	-1.43212	24	-0.895053
PF3D7_0707300	13	-1.91765	7	-0.63913
PF3D7_0707500	24	-2.01244	17	-1.72085
PF3D7_0707700	12	-2.3357	3	-1.46395
PF3D7_0707800	12	-2.23015	6	-1.82293
PF3D7_0708000	7	-1.18757	5	-1.2831
PF3D7_0708200	20	-0.827481	14	-0.0947776
PF3D7_0708400	9	-1.71844	4	-0.937346
PF3D7_0708500	11	-1.69704	12	-1.98913
PF3D7_0708800	3	-1.42777	7	-1.81135
PF3D7_0709000	6	0.163311	7	-0.102823
PF3D7_0709100	19	2.09437	19	-0.0660048
PF3D7_0709200	7	-1.24887	6	-1.02382
PF3D7_0709300	60	-0.0187812	48	-0.209657
PF3D7_0709400	19	-0.790277	17	-1.23506
PF3D7_0709600	45	-1.29209	38	-1.59173
PF3D7_0709700	6	0.44481	7	-0.259582
PF3D7_0709900	41	-1.93488	31	-1.80906
PF3D7_0710000	94	0.405669	66	1.05091
PF3D7_0710100	12	-0.00186931	9	0.0274013
PF3D7_0710200	131	1.3202	118	1.41093
PF3D7_0710300	9	0.651612	9	0.0768564
PF3D7_0710400	9	1.2459	8	1.0736
PF3D7_0710500	12	-1.13754	6	-0.0448632
PF3D7_0710700	6	-0.439819	5	0.520647
PF3D7_0710800	4	-1.77761	5	-1.98592
PF3D7_0710900	7	-0.44597	6	-0.355276
PF3D7_0711000	16	0.195729	8	1.78204
PF3D7_0711200	32	0.0547495	28	0.170878
PF3D7_0711400	28	-1.74065	18	-1.56595
PF3D7_0711500	21	-0.163236	16	0.315726
PF3D7_0711600	4	-1.13246	3	-0.763752
PF3D7_0713400	8	-0.33176	6	-0.629295
PF3D7_0713500	42	-0.638079	36	0.284948
PF3D7_0713600	29	-0.12163	25	0.427701
PF3D7_0713900	52	-0.651764	45	-0.380789
PF3D7_0714200	15	-2.42607	7	-1.93406
PF3D7_0714300	15	-2.38863	8	-2.07054
PF3D7_0714600	8	-1.6247	7	-1.32179
PF3D7_0715200	29	-1.55199	18	-0.780332
PF3D7_0715300	5	-1.70119	4	-1.76473
PF3D7_0715800	9	-1.81784	5	-1.39614
PF3D7_0715900	9	-0.44054	8	-0.751938
PF3D7_0716000	16	-0.31461	12	0.0573322
PF3D7_0716100	11	-1.96148	9	-1.44605
PF3D7_0716200	9	-1.17177	10	-1.56013
PF3D7_0716300	7	0.253823	9	-0.674067
PF3D7_0716500	8	-2.08471	6	-1.80858
PF3D7_0716600	7	-1.20403	5	-0.752298
PF3D7_0716700	31	-1.94619	28	-1.50499
PF3D7_0717000	5	0.348246	7	-0.408782
PF3D7_0717100	9	-1.06288	7	-0.817983
PF3D7_0717200	6	-1.64455	4	-1.67465
PF3D7_0717300	7	-0.457269	4	0.455328
PF3D7_0717400	6	-1.14704	3	-1.13595
PF3D7_0717600	19	-2.40295	6	-1.69381
PF3D7_0717700	4	-1.77761	3	-1.69192
PF3D7_0717800	14	-2.18185	9	-1.83821
PF3D7_0717900	13	-1.06981	9	-0.177228
PF3D7_0718000	58	-2.48766	40	-2.13802
PF3D7_0718100	34	-2.55992	21	-2.2028
PF3D7_0718300	24	-1.45676	23	-1.32814
PF3D7_0718600	23	-2.5055	8	-1.85132
PF3D7_0718700	10	-1.9968	6	-2.0166
PF3D7_0718800	4	-1.40429	3	-0.910305
PF3D7_0719200	3	-0.197089	3	-0.519496
PF3D7_0719300	6	-1.66962	6	-1.16155
PF3D7_0719400	27	-1.87836	15	-1.29773
PF3D7_0719900	52	-2.55377	28	-2.37205
PF3D7_0720300	3	-0.377391	3	-0.051921
PF3D7_0720400	11	1.06315	12	1.28871
PF3D7_0720700	27	-2.32818	18	-1.59911
PF3D7_0721000	60	-2.24277	27	-1.37488
PF3D7_0721200	19	-2.10663	13	-1.86657
PF3D7_0721300	11	-2.09197	8	-1.86516
PF3D7_0721400	3	-1.30593	3	-1.57794
PF3D7_0721500	16	-1.89413	6	-1.40688
PF3D7_0722100	9	-2.1533	6	-1.81145
PF3D7_0722300	16	-2.31747	11	-2.05049
PF3D7_0722900	4	-1.679	3	-1.69192
PF3D7_0723100	6	-1.90268	3	-1.36392
PF3D7_0723300	3	-1.60857	5	-1.67137
PF3D7_0723400	17	-2.36713	16	-1.9127
PF3D7_0723500	6	-1.6449	3	-1.14991
PF3D7_0723700	12	-1.62962	7	-0.837341
PF3D7_0723800	25	-2.40124	17	-1.87947
PF3D7_0723900	23	-2.18827	18	-1.98336
PF3D7_0724000	31	-2.17113	18	-1.75688
PF3D7_0724100	10	-1.92614	7	-1.58894
PF3D7_0724200	6	-1.65709	4	-1.67465
PF3D7_0724600	35	-2.26374	26	-2.00955
PF3D7_0724700	53	-2.39575	26	-1.99752
PF3D7_0724900	44	-2.50429	23	-2.07763
PF3D7_0725000	21	-2.38851	8	-1.25018
PF3D7_0725100	29	-2.03651	21	-1.63208
PF3D7_0725300	14	-2.21596	6	-1.74115
PF3D7_0725700	14	-1.15504	11	-0.900478
PF3D7_0726000	9	-0.274261	9	-0.53629
PF3D7_0726100	15	-1.57057	15	-1.45973
PF3D7_0726200	13	-1.79804	9	-1.07008
PF3D7_0726300	16	-2.01603	14	-1.86719
PF3D7_0726400	88	-2.37281	71	-2.1459
PF3D7_0726500	47	-2.49768	38	-2.21721
PF3D7_0726600	7	-2.10139	5	-1.98592
PF3D7_0726900	8	-2.05223	6	-1.81145
PF3D7_0727000	25	-1.56624	15	-0.966827
PF3D7_0727100	8	-1.31706	8	-1.29518
PF3D7_0727200	13	-0.965806	11	-0.532895
PF3D7_0727300	27	-1.74269	10	-0.0923311
PF3D7_0727400	3	-1.48744	3	-1.36392
PF3D7_0727500	19	-2.24979	5	-0.994764
PF3D7_0727600	27	-2.07093	21	-1.31438
PF3D7_0727700	26	-2.23807	13	-1.12526
PF3D7_0727800	46	-2.4607	19	-2.14504
PF3D7_0727900	37	-2.62581	23	-2.50107
PF3D7_0728100	115	-2.50763	67	-2.1185
PF3D7_0728500	6	-1.93977	4	-1.86051
PF3D7_0728600	45	-2.65298	26	-2.20292
PF3D7_0728700	10	-2.23956	8	-1.8467
PF3D7_0728800	7	-2.00017	3	-1.57794
PF3D7_0728900	16	-0.852355	8	0.600686
PF3D7_0729100	45	-2.55791	20	-1.99556
PF3D7_0729300	24	-2.54683	8	-1.70247
PF3D7_0729500	20	-1.6196	18	-1.36703
PF3D7_0729700	23	0.347207	18	0.883999
PF3D7_0729900	56	-2.40624	36	-1.79581
PF3D7_0730100	10	-1.41077	5	-0.66243
PF3D7_0730200	12	-2.14281	9	-2.1918
PF3D7_0730300	25	-2.19333	15	-1.65166
PF3D7_0730500	53	-2.61579	30	-2.21409
PF3D7_0730800	3	-1.48846	3	-1.46395
PF3D7_0730900	11	-2.24403	7	-2.10662
PF3D7_0731000	10	-2.21463	4	-1.48184
PF3D7_0731100	15	-2.35814	4	-1.05942
PF3D7_0731400	10	-1.47296	5	-0.570449
PF3D7_0731500	36	0.584877	24	1.22451
PF3D7_0731600	11	-1.62981	4	-0.513189
PF3D7_0731800	13	0.482966	12	0.739701
PF3D7_0800600	7	-1.17872	5	-1.07828
PF3D7_0800900	5	-0.983664	4	-0.664601
PF3D7_0801000	8	-0.16441	8	-1.40248
PF3D7_0801100	21	-1.96786	14	-2.14924
PF3D7_0801700	22	-2.19064	15	-1.77956
PF3D7_0801800	7	-1.87828	5	-1.52393
PF3D7_0801900	31	-2.63716	24	-2.42749
PF3D7_0802000	9	-0.797268	7	-0.457707
PF3D7_0802100	33	-2.37386	20	-1.69742
PF3D7_0802300	11	-0.96861	10	-0.802155
PF3D7_0802500	8	-2.17466	8	-2.01862
PF3D7_0802600	16	-2.06788	8	-1.20172
PF3D7_0802700	6	-1.90268	3	-1.03592
PF3D7_0803100	17	-2.20997	9	-1.56884
PF3D7_0803200	4	-1.32132	3	-0.854476
PF3D7_0803400	5	-1.82327	3	-1.35462
PF3D7_0803500	10	-1.21845	4	0.0924579
PF3D7_0803600	16	-1.9746	13	-1.65908
PF3D7_0804000	10	-1.9444	6	-1.74689
PF3D7_0804300	4	-1.77761	3	-1.24994
PF3D7_0804500	50	-2.25142	33	-1.67259
PF3D7_0804700	7	-1.8401	6	-1.94918
PF3D7_0805300	8	-1.73793	3	-0.831213
PF3D7_0805500	13	-2.19883	5	-1.82537
PF3D7_0805700	4	-1.67806	5	-1.67077
PF3D7_0806000	9	-2.20912	8	-2.014
PF3D7_0806100	7	0.82188	6	0.154025
PF3D7_0806200	9	-1.30858	5	-0.986572
PF3D7_0806300	11	-0.711819	9	-0.483804
PF3D7_0806500	6	-1.94043	7	-1.74872
PF3D7_0806600	7	-2.06742	3	-1.69192
PF3D7_0806700	9	-2.10239	7	-1.86376
PF3D7_0807100	12	-2.13595	10	-2.25099
PF3D7_0807700	12	-1.62233	9	-1.09218
PF3D7_0807800	6	-1.24453	3	-0.835866
PF3D7_0808000	9	-1.56147	9	-1.79928
PF3D7_0808100	17	-2.25698	9	-1.4856
PF3D7_0808200	8	-1.57427	5	-1.01115
PF3D7_0808300	4	-0.142384	4	-0.177783
PF3D7_0808500	3	-1.08317	3	-0.876755
PF3D7_0809200	17	0.143745	12	0.507003
PF3D7_0809300	4	-1.24689	5	-1.17
PF3D7_0809400	16	-0.71481	14	-0.673403
PF3D7_0809600	60	-1.83495	27	-0.703309
PF3D7_0809700	13	-0.78544	8	1.58638
PF3D7_0809800	12	-0.887893	12	-0.621128
PF3D7_0809900	9	-0.832555	5	-0.0526598
PF3D7_0810200	9	-1.98986	5	-0.896467
PF3D7_0810300	4	-1.05665	3	-0.934268
PF3D7_0810500	6	-0.399054	5	0.226083
PF3D7_0810600	4	-0.334932	3	-0.0495947
PF3D7_0811200	11	-1.44477	8	-1.2421
PF3D7_0811500	7	-1.30051	6	-0.873186
PF3D7_0811600	6	-1.90268	3	-1.35462
PF3D7_0811700	6	-1.02398	7	-1.12366
PF3D7_0811900	7	-1.07071	4	-0.758514
PF3D7_0812100	10	-2.01151	7	-1.55571
PF3D7_0812200	5	-1.19968	3	-0.910305
PF3D7_0812900	6	-2.01432	3	-1.69192
PF3D7_0813000	5	-1.78007	4	-1.49449
PF3D7_0813400	9	-1.96254	3	-1.57794
PF3D7_0813500	7	-1.63135	4	-1.1495
PF3D7_0814400	3	-1.31266	4	-1.322
PF3D7_0814500	9	-1.59744	3	-0.877738
PF3D7_0814600	3	-0.564446	3	-1.1313
PF3D7_0814700	9	-0.480842	10	-0.665418
PF3D7_0815100	12	-1.6046	9	-0.744939
PF3D7_0815300	13	-1.85719	5	-0.963636
PF3D7_0815600	5	-0.441418	4	0.0119605
PF3D7_0815800	20	-2.20465	9	-0.998528
PF3D7_0816300	11	-1.62293	8	-1.66568
PF3D7_0816800	3	-0.758141	3	-1.24994
PF3D7_0817100	8	-1.53717	6	-1.05826
PF3D7_0817200	6	-1.51943	6	-1.51735
PF3D7_0817300	10	-2.21416	12	-1.94908
PF3D7_0817400	9	-1.65489	7	-1.61472
PF3D7_0817600	10	-1.77758	3	-0.352007
PF3D7_0817700	19	-1.06648	17	-1.02279
PF3D7_0818300	7	-1.96689	6	-1.82293
PF3D7_0818600	15	-0.632732	9	0.0784333
PF3D7_0818700	5	-1.90879	4	-1.67465
PF3D7_0818800	5	-1.06517	3	-0.74049
PF3D7_0819000	14	-2.33342	6	-1.87601
PF3D7_0819200	6	-1.40326	6	-1.3624
PF3D7_0819300	11	-2.1964	5	-1.6681
PF3D7_0819700	8	-2.02274	11	-2.04512
PF3D7_0819800	24	-2.30239	16	-2.21898
PF3D7_0820000	16	-2.37033	8	-2.06823
PF3D7_0820200	8	-1.42362	6	-0.995132
PF3D7_0820300	14	-1.60458	7	-0.557409
PF3D7_0820500	13	-1.86271	4	-0.29278
PF3D7_0820700	7	-2.06842	3	-1.69192
PF3D7_0820800	9	-1.67289	6	-1.81145
PF3D7_0820900	23	-1.98745	12	-1.58844
PF3D7_0821200	3	-1.54789	3	-1.24063
PF3D7_0821300	8	-1.37256	6	-1.07547
PF3D7_0821500	3	-0.862231	3	-0.854476
PF3D7_0821600	5	-1.39701	7	-1.51416
PF3D7_0822200	15	-2.02408	10	-1.62012
PF3D7_0822400	7	-1.66497	4	-1.39674
PF3D7_0822500	4	-1.78048	3	-1.69192
PF3D7_0822600	4	-0.20163	4	-0.034038
PF3D7_0822700	12	-1.28995	7	-1.16076
PF3D7_0822900	30	-2.32644	21	-1.84836
PF3D7_0823000	9	-2.12667	6	-1.48865
PF3D7_0823100	8	-0.979281	5	-1.25034
PF3D7_0823300	16	-1.82948	9	-1.41837
PF3D7_0823500	6	-2.01432	3	-1.69192
PF3D7_0823600	5	-1.9102	3	-1.69192
PF3D7_0823800	7	-0.875146	7	-0.726135
PF3D7_0824000	9	-2.18099	6	-2.0166
PF3D7_0824200	6	-1.57937	3	-1.57794
PF3D7_0824300	5	-1.04647	5	-0.812443
PF3D7_0824400	4	0.450929	6	0.862744
PF3D7_0824700	7	-1.77145	4	-1.57407
PF3D7_0824800	9	-1.9681	7	-2.1067
PF3D7_0824900	10	-2.16336	4	-1.49066
PF3D7_0825000	20	-2.36318	11	-2.21533
PF3D7_0825500	11	-0.794799	5	1.20217
PF3D7_0825700	4	-0.211203	5	-0.0642197
PF3D7_0825800	11	-0.6423	6	0.0025349
PF3D7_0825900	4	-0.0488013	4	-0.62885
PF3D7_0826000	15	-1.54803	7	-0.00223684
PF3D7_0826100	95	-2.08408	50	-1.65642
PF3D7_0826200	6	-1.40679	4	-1.57751
PF3D7_0826300	4	-1.78048	3	-1.69192
PF3D7_0826400	5	-1.91448	4	-1.41645
PF3D7_0826500	7	-1.48608	9	-1.72352
PF3D7_0826900	10	-1.55327	6	-1.53456
PF3D7_0827000	20	-1.38582	7	0.549537
PF3D7_0827100	13	-1.35875	6	-0.213246
PF3D7_0827200	13	-2.16368	8	-1.83401
PF3D7_0827300	11	-2.10859	14	-1.8185
PF3D7_0827600	20	-2.38196	9	-1.9992
PF3D7_0827700	9	-1.31731	10	-1.12956
PF3D7_0827800	20	-2.30806	15	-1.96439
PF3D7_0828100	12	-1.82034	7	-1.11167
PF3D7_0828200	10	-2.18823	6	-1.81432
PF3D7_0828300	8	-1.90919	7	-1.65157
PF3D7_0828700	11	-2.10263	12	-1.98913
PF3D7_0828800	10	-1.50087	4	-1.09392
PF3D7_0829000	22	-2.57593	8	-2.12375
PF3D7_0829400	5	-1.82238	3	-1.57794
PF3D7_0829500	37	-2.34248	25	-1.9715
PF3D7_0829600	3	0.792506	3	1.26008
PF3D7_0829700	5	-1.86559	3	-1.16852
PF3D7_0829800	10	-1.35049	6	-1.01091
PF3D7_0829900	11	-1.75146	5	-0.881722
PF3D7_0830100	10	-2.01151	4	-1.31816
PF3D7_0830300	10	-0.46217	7	-0.0755167
PF3D7_0830500	7	-1.55181	3	-1.57794
PF3D7_0830900	4	-0.243819	4	-0.800246
PF3D7_0831000	11	-2.26711	7	-1.98902
PF3D7_0831200	9	-2.18099	8	-2.18131
PF3D7_0831300	8	-1.87573	10	-1.89685
PF3D7_0831400	4	1.57855	6	-0.320638
PF3D7_0901700	12	0.0161678	10	0.510499
PF3D7_0901900	16	-2.06927	10	-1.93652
PF3D7_0902000	19	-1.58438	14	-1.24686
PF3D7_0902100	5	-0.184166	8	-1.02634
PF3D7_0902200	10	-2.073	3	-1.24994
PF3D7_0902300	7	-2.06742	6	-1.81145
PF3D7_0902400	11	-2.22146	7	-2.04654
PF3D7_0902500	16	-1.01884	8	0.0547842
PF3D7_0902600	10	-0.760736	7	-0.360953
PF3D7_0902700	12	-2.35904	6	-2.0869
PF3D7_0902800	17	-2.37165	10	-1.90168
PF3D7_0902900	15	-0.502077	12	-0.208545
PF3D7_0903100	5	-1.82238	4	-1.58074
PF3D7_0903200	6	-1.51646	7	-1.61748
PF3D7_0903300	116	-2.44756	67	-2.07437
PF3D7_0903400	69	-1.81538	40	-1.11725
PF3D7_0903500	37	-1.7924	24	-1.47471
PF3D7_0903600	23	-1.85876	14	-1.46333
PF3D7_0903800	41	-2.17667	18	-1.56063
PF3D7_0904100	22	-2.26168	17	-2.0356
PF3D7_0904200	4	-1.16785	4	-1.04738
PF3D7_0904300	58	-1.54237	37	-0.769569
PF3D7_0904600	27	-2.41624	20	-2.11276
PF3D7_0904800	8	-2.05223	3	-1.69192
PF3D7_0904900	52	-2.14414	42	-1.83579
PF3D7_0905000	3	-1.60857	4	-1.76485
PF3D7_0905100	30	-2.42867	21	-2.24367
PF3D7_0905200	34	-2.48894	22	-1.88471
PF3D7_0905300	92	-2.30968	53	-2.03547
PF3D7_0905400	11	-1.26773	11	-0.961745
PF3D7_0905600	30	-0.819604	24	-0.211545
PF3D7_0905700	10	-0.75561	8	-0.82551
PF3D7_0905800	39	-2.23301	17	-1.23753
PF3D7_0905900	5	-1.86559	8	-2.07054
PF3D7_0906000	42	-2.53546	32	-2.23014
PF3D7_0906100	10	-2.18954	7	-1.75894
PF3D7_0906400	5	-1.82238	4	-1.322
PF3D7_0906500	7	-0.563318	7	-1.21825
PF3D7_0906700	9	-2.04902	7	-1.80112
PF3D7_0906800	17	-2.09601	14	-1.67508
PF3D7_0906900	9	-2.09717	4	-1.67317
PF3D7_0907100	58	-2.62189	32	-1.97502
PF3D7_0907200	22	-2.26139	15	-1.85501
PF3D7_0907300	7	-1.86777	4	-1.85865
PF3D7_0907400	15	-2.153	6	-0.896141
PF3D7_0907600	27	-2.66324	14	-2.24044
PF3D7_0907700	7	-1.87335	4	-1.5769
PF3D7_0907800	4	-0.939186	3	-0.235694
PF3D7_0908000	11	-1.9125	8	-2.06823
PF3D7_0908100	9	-2.06953	3	-1.69192
PF3D7_0908200	28	-2.54959	10	-2.07702
PF3D7_0908300	3	-1.55036	3	-1.69397
PF3D7_0908500	52	-2.54302	30	-2.10893
PF3D7_0908600	10	-2.18876	5	-1.59765
PF3D7_0908700	12	-2.25052	6	-1.52572
PF3D7_0908800	9	-2.15507	4	-1.85865
PF3D7_0908900	11	-1.83748	10	-1.84654
PF3D7_0909000	10	-1.73745	6	-1.44274
PF3D7_0909100	24	-2.11244	14	-1.56509
PF3D7_0909400	25	-2.54183	17	-2.38083
PF3D7_0909600	5	-1.69544	3	-1.46395
PF3D7_0909700	27	-2.54359	6	-1.87888
PF3D7_0909900	16	-2.36997	8	-1.81093
PF3D7_0910000	30	-1.90615	15	-1.07482
PF3D7_0910100	15	-2.48107	7	-2.17166
PF3D7_0910200	85	-2.51998	50	-2.09499
PF3D7_0910300	7	-2.00017	5	-1.74837
PF3D7_0910400	22	-2.36299	13	-1.68856
PF3D7_0910500	36	-2.28707	16	-1.62111
PF3D7_0910600	5	-1.82504	4	-1.40441
PF3D7_0910700	14	-1.66239	6	-0.792846
PF3D7_0910800	9	-1.23519	11	-1.84534
PF3D7_0911000	11	-2.02625	8	-2.18131
PF3D7_0911100	22	-2.49672	13	-2.27412
PF3D7_0911300	57	-1.99601	26	-1.25099
PF3D7_0911400	20	-2.537	14	-2.17733
PF3D7_0911500	5	-1.46639	4	-0.980841
PF3D7_0911600	8	-2.08277	7	-1.74105
PF3D7_0911700	18	-2.37005	8	-1.93324
PF3D7_0911900	10	-2.19118	3	-1.36392
PF3D7_0912000	34	-2.46422	14	-1.62037
PF3D7_0912200	7	-1.73222	9	-2.14757
PF3D7_0912500	9	-1.93156	6	-1.50013
PF3D7_0912600	20	-2.26561	10	-1.85181
PF3D7_0912800	13	-2.14133	4	-1.21658
PF3D7_0913000	4	-1.77761	4	-1.48982
PF3D7_0913100	15	-1.9907	7	-1.13389
PF3D7_0913200	7	-2.03344	3	-1.1313
PF3D7_0913300	17	-2.30299	4	-0.58027
PF3D7_0913600	25	-2.19728	16	-1.81196
PF3D7_0913700	6	-0.956851	4	-1.85865
PF3D7_0913900	36	-1.27703	23	-1.0145
PF3D7_0914000	17	0.0525723	16	0.0871234
PF3D7_0914100	8	0.0339549	9	-0.565007
PF3D7_0914200	4	-1.62988	3	-1.35462
PF3D7_0914300	13	-2.02759	6	-1.70815
PF3D7_0914500	7	-1.71401	5	-1.46004
PF3D7_0914700	3	-0.937929	4	-1.39674
PF3D7_0915300	17	-2.51611	7	-2.04399
PF3D7_0915400	12	-2.24867	11	-2.17143
PF3D7_0915500	6	-1.93911	7	-1.52119
PF3D7_0916000	23	-1.99073	11	-1.42159
PF3D7_0916100	3	-1.60999	5	-1.44693
PF3D7_0916200	10	-0.603729	10	-0.834444
PF3D7_0916300	8	-2.05352	3	-1.26389
PF3D7_0916400	78	-1.95581	51	-1.18113
PF3D7_0916900	3	-1.48846	6	-1.87408
PF3D7_0917000	23	-2.00113	25	-1.90857
PF3D7_0917100	18	-2.39887	17	-2.14819
PF3D7_0917200	3	-0.707708	4	-1.28175
PF3D7_0917400	40	-2.62703	17	-2.12144
PF3D7_0917500	10	-2.16724	9	-1.8782
PF3D7_0917600	9	-1.82715	8	-1.50633
PF3D7_0917900	11	-1.86936	8	-1.62748
PF3D7_0918100	4	0.232131	6	-0.501611
PF3D7_0918200	5	-1.82409	3	-1.69192
PF3D7_0918400	29	-2.26263	11	-1.38397
PF3D7_0918500	7	-2.10272	8	-2.12375
PF3D7_0918600	10	-2.29261	5	-1.82865
PF3D7_0918700	21	-1.63376	15	-1.31366
PF3D7_0918800	7	-1.57724	3	-0.40551
PF3D7_0918900	13	-2.10227	10	-1.93459
PF3D7_0919100	5	-1.70168	3	-1.57794
PF3D7_0919500	13	-1.60507	9	-1.77275
PF3D7_0919600	3	-1.60857	4	-1.76473
PF3D7_0919700	5	-1.86559	4	-1.40058
PF3D7_0919800	27	-2.23169	20	-1.81733
PF3D7_0919900	83	-2.40865	57	-1.96566
PF3D7_0920000	10	-2.29143	4	-1.49066
PF3D7_0920100	5	-1.78025	4	-1.85865
PF3D7_0920200	19	-2.33616	13	-1.81894
PF3D7_0920300	11	-2.02925	10	-1.81944
PF3D7_0920400	35	-2.35879	23	-2.02368
PF3D7_0920600	17	-1.93078	16	-1.83931
PF3D7_0920700	11	-0.534517	7	0.045915
PF3D7_0920800	10	-2.14101	4	-1.5884
PF3D7_0920900	12	-2.14011	3	-0.749795
PF3D7_0921200	42	-2.63382	19	-2.13212
PF3D7_0921300	9	-0.925652	3	0.839987
PF3D7_0921500	7	-2.10139	5	-1.51738
PF3D7_0921600	29	-2.50201	12	-1.4983
PF3D7_0921700	13	-1.83146	7	-0.447481
PF3D7_0921900	13	-1.70981	11	-1.74142
PF3D7_0922000	16	-2.36707	4	-1.18783
PF3D7_0922100	31	-2.35501	20	-2.03121
PF3D7_0922300	9	-1.96338	5	-1.40506
PF3D7_0922400	9	-2.20912	5	-1.98592
PF3D7_0922600	11	-0.881639	9	-0.461888
PF3D7_0922700	9	-2.18229	6	-1.53355
PF3D7_0922800	83	-2.60546	34	-1.9923
PF3D7_0922900	7	-1.93552	4	-1.15142
PF3D7_0923200	6	-2.01432	3	-1.57794
PF3D7_0923300	19	-2.35244	7	-1.86756
PF3D7_0923400	15	-2.30237	8	-1.59055
PF3D7_0923800	10	-1.54931	7	-1.0279
PF3D7_0924000	26	-2.11781	12	-1.24997
PF3D7_0924100	13	-2.31384	4	-1.58074
PF3D7_0924200	13	-1.92984	11	-2.16996
PF3D7_0924400	31	-2.66672	8	-1.96439
PF3D7_0924500	17	-1.86194	14	-1.53671
PF3D7_0924600	37	-2.40071	29	-2.21344
PF3D7_0924700	9	-2.04902	3	-1.02662
PF3D7_0924900	8	-1.41611	8	-1.15228
PF3D7_0925000	3	-1.60999	3	-1.69192
PF3D7_0925100	6	-1.08148	5	-1.02098
PF3D7_0925200	6	-2.01569	3	-1.57794
PF3D7_0925300	13	-1.99952	7	-1.29893
PF3D7_0925400	5	-1.65757	5	-1.38631
PF3D7_0925500	4	-0.86814	4	-1.58074
PF3D7_0925700	5	-1.86559	3	-1.69192
PF3D7_0925800	20	-2.34769	12	-1.47439
PF3D7_0926000	22	-2.61595	4	-1.67465
PF3D7_0926100	42	-2.32636	25	-1.96707
PF3D7_0926300	14	-2.3329	13	-2.19814
PF3D7_0926500	48	-2.28785	21	-1.52135
PF3D7_0926600	27	-1.83939	13	-0.704044
PF3D7_0926700	15	-2.25337	5	-0.860425
PF3D7_0926800	19	-2.42951	13	-2.19449
PF3D7_0927200	26	-2.26294	15	-1.67433
PF3D7_0927400	14	-1.8352	10	-1.64721
PF3D7_0927600	15	-2.07655	9	-1.89819
PF3D7_0928200	25	-1.68537	12	-0.805302
PF3D7_0928300	4	-1.67946	5	-1.74286
PF3D7_0928700	30	-2.6059	11	-2.17143
PF3D7_0928800	17	-2.53297	9	-2.19281
PF3D7_0928900	4	-1.67806	4	-1.85865
PF3D7_0929000	6	-2.01432	3	-0.64744
PF3D7_0929100	6	-1.97632	4	-1.67465
PF3D7_0929300	14	-1.98085	7	-1.14412
PF3D7_0929400	18	-0.727724	15	-0.721108
PF3D7_0929700	7	-2.00017	4	-1.85865
PF3D7_0929900	5	-1.70119	4	-1.76473
PF3D7_0930000	5	-1.66292	6	-1.87888
PF3D7_0930100	11	-2.33994	6	-2.0869
PF3D7_0930200	9	-2.07375	4	-1.42205
PF3D7_0930300	60	-0.426226	35	0.864356
PF3D7_0930500	25	-2.18558	6	-0.811496
PF3D7_0930600	6	-2.01432	5	-1.90582
PF3D7_0930800	65	-2.74864	39	-2.33838
PF3D7_0931000	10	-2.09252	7	-2.04399
PF3D7_0931100	11	-2.29067	5	-1.52393
PF3D7_0931200	3	-1.60857	7	-1.69887
PF3D7_0931700	11	-1.79801	8	-1.29518
PF3D7_0932100	18	-2.41245	6	-1.94815
PF3D7_0932300	9	-1.97681	5	-1.51738
PF3D7_0932500	7	-1.96689	5	-1.35519
PF3D7_0932700	14	-2.37305	11	-1.77009
PF3D7_0932800	14	-1.91171	7	-1.42916
PF3D7_0933100	16	-1.44311	15	-1.35242
PF3D7_0933300	13	-2.29583	3	-1.57794
PF3D7_0933500	15	-2.26951	7	-0.842454
PF3D7_0933600	6	-2.01432	6	-1.81145
PF3D7_0933800	7	-0.996683	7	-0.641772
PF3D7_0934000	11	-2.05873	6	-1.22468
PF3D7_0934100	14	-2.33383	10	-2.11456
PF3D7_0935200	11	-2.29205	5	-1.90565
PF3D7_0935400	16	-0.701472	8	-1.20633
PF3D7_0935600	12	-1.04184	9	-0.374552
PF3D7_0935800	31	-1.48374	18	-0.497284
PF3D7_0935900	9	-0.407018	7	-0.618697
PF3D7_0936000	8	-1.60941	5	0.301293
PF3D7_0936200	8	-1.39952	7	-1.02907
PF3D7_0936300	11	-0.728564	7	-0.214844
PF3D7_0936500	7	-2.06742	3	-1.4686
PF3D7_0936600	9	-1.93912	4	-1.01151
PF3D7_0936900	8	-1.20637	5	-0.58408
PF3D7_0937000	13	-2.27305	4	-1.58074
PF3D7_0937100	19	0.430547	18	0.568898
PF3D7_0937200	6	-1.54349	6	-1.41979
PF3D7_1001000	6	-1.20663	6	-0.748371
PF3D7_1001100	12	-1.61499	6	-1.44742
PF3D7_1001400	10	-1.3448	5	-0.619597
PF3D7_1001600	13	-1.25208	10	-0.828638
PF3D7_1001700	12	-1.57557	7	-0.784933
PF3D7_1002200	19	0.460897	17	0.408656
PF3D7_1002400	4	-0.286145	5	-0.96036
PF3D7_1002600	13	-2.35507	7	-1.69631
PF3D7_1002700	23	-1.82257	13	-1.55583
PF3D7_1002800	34	-2.46972	20	-2.17919
PF3D7_1003000	16	-1.79162	11	-1.16653
PF3D7_1003100	3	-1.54789	6	-1.60629
PF3D7_1003400	41	-2.18778	26	-1.77469
PF3D7_1003700	23	-2.28059	13	-1.91498
PF3D7_1003800	24	-2.34883	7	-1.21697
PF3D7_1004100	27	-2.48257	13	-2.1656
PF3D7_1004200	81	-2.3589	44	-1.69543
PF3D7_1004300	24	-2.3965	13	-1.91185
PF3D7_1004400	22	-2.53535	6	-1.88462
PF3D7_1004600	31	-1.02261	22	-0.371787
PF3D7_1004700	6	-0.318575	5	0.0767887
PF3D7_1004800	18	2.34373	18	2.20102
PF3D7_1004900	11	-1.78776	6	-1.44418
PF3D7_1005000	17	-2.06499	13	-1.70808
PF3D7_1005100	22	-2.51025	15	-2.09662
PF3D7_1005300	10	-1.73745	5	-0.814553
PF3D7_1005400	4	-1.32132	6	-1.80858
PF3D7_1005500	25	-2.14064	18	-2.03546
PF3D7_1005600	9	-1.96752	9	-1.84242
PF3D7_1005700	10	-2.16228	9	-1.70037
PF3D7_1006400	14	-2.39286	12	-1.98496
PF3D7_1006500	7	-1.64186	4	-0.614769
PF3D7_1006700	3	-1.60857	3	-1.69192
PF3D7_1006800	6	-1.98036	3	-1.57784
PF3D7_1007100	5	-1.91162	3	-1.35462
PF3D7_1007200	9	-2.01444	6	-1.82293
PF3D7_1007300	19	-2.27763	12	-2.10843
PF3D7_1007700	10	-2.05134	11	-2.21891
PF3D7_1007800	19	-2.26485	13	-2.20386
PF3D7_1007900	7	-1.08308	4	-0.338778
PF3D7_1008000	46	-2.29551	31	-1.86669
PF3D7_1008100	71	-2.34561	62	-1.93631
PF3D7_1008500	22	-1.95398	14	-1.36406
PF3D7_1008600	6	-1.93911	7	-2.16925
PF3D7_1008700	7	-0.667041	6	0.169566
PF3D7_1009100	9	-1.25044	8	-1.06131
PF3D7_1009200	23	-1.84676	10	-1.19051
PF3D7_1009400	8	-1.47802	7	-1.91805
PF3D7_1009500	4	-1.77761	3	-1.69192
PF3D7_1009700	8	-2.17466	3	-1.69192
PF3D7_1009800	23	-2.24244	25	-2.22896
PF3D7_1009900	8	-1.27145	7	-1.32818
PF3D7_1010100	6	-1.97632	3	-1.57794
PF3D7_1010200	37	-2.62458	23	-2.16356
PF3D7_1010300	4	-1.39184	3	-1.35462
PF3D7_1010400	10	-1.92328	5	-1.90565
PF3D7_1010500	7	-2.1054	4	-1.85865
PF3D7_1010800	7	-1.59267	4	-0.756598
PF3D7_1011100	16	-2.14499	11	-1.79517
PF3D7_1011300	4	-1.62984	3	-1.46395
PF3D7_1011600	9	-1.91938	7	-1.56082
PF3D7_1011800	14	-1.18054	16	-1.62002
PF3D7_1011900	7	-2.07044	3	-1.57794
PF3D7_1012000	17	-2.05403	10	-1.43433
PF3D7_1012100	4	-1.72826	3	-1.46171
PF3D7_1012200	7	-1.30315	4	-0.748931
PF3D7_1012500	13	-2.31384	8	-1.76593
PF3D7_1012600	10	-2.24009	3	-1.46395
PF3D7_1012700	27	-2.22435	21	-1.93581
PF3D7_1012800	8	-1.99261	8	-2.014
PF3D7_1013000	10	-2.29143	8	-2.00863
PF3D7_1013100	15	-1.98838	7	-1.32818
PF3D7_1013200	30	-2.12765	15	-1.60995
PF3D7_1013300	7	-2.10139	3	-1.46395
PF3D7_1013400	22	-2.21371	14	-1.81452
PF3D7_1013500	24	-2.55885	16	-2.14663
PF3D7_1013600	28	-2.43108	17	-1.88505
PF3D7_1013900	15	-2.46235	5	-1.59242
PF3D7_1014100	16	-1.47699	9	-0.336672
PF3D7_1014200	10	-1.35135	11	-1.40636
PF3D7_1014300	34	-2.47952	24	-2.33143
PF3D7_1014500	26	-2.49941	13	-1.88296
PF3D7_1014600	44	-2.63032	24	-2.103
PF3D7_1014800	23	-1.8396	8	-0.107904
PF3D7_1014900	15	-1.43644	13	-1.50976
PF3D7_1015000	4	-1.11703	5	-1.27819
PF3D7_1015100	5	-1.90879	4	-1.67082
PF3D7_1015200	6	-1.93911	9	-2.29593
PF3D7_1015300	3	-1.25323	3	-1.69192
PF3D7_1015500	3	-1.43028	3	-1.46395
PF3D7_1015700	4	-1.29333	3	-1.69192
PF3D7_1015800	3	-0.472483	4	-0.929092
PF3D7_1016200	7	-2.10139	3	-1.26389
PF3D7_1016300	3	0.0961297	3	-0.34968
PF3D7_1016400	5	-0.716996	4	-0.568771
PF3D7_1016500	11	-0.95359	12	-1.00944
PF3D7_1016700	23	-1.86433	15	-1.42165
PF3D7_1016800	3	1.66675	4	0.810078
PF3D7_1016900	8	-0.111523	4	1.53566
PF3D7_1017000	12	-2.22483	5	-1.98592
PF3D7_1017100	3	-1.26324	3	-0.963809
PF3D7_1017300	12	-2.22807	7	-1.64646
PF3D7_1017400	7	-1.07288	7	-0.90567
PF3D7_1017600	9	-2.12646	6	-2.0166
PF3D7_1017800	17	-1.84212	11	-1.4346
PF3D7_1017900	5	-1.3734	5	-1.01278
PF3D7_1018000	10	-2.03744	5	-1.5311
PF3D7_1018100	9	-1.96397	7	-1.32435
PF3D7_1018200	45	-2.36262	26	-1.7456
PF3D7_1018300	17	-2.06985	7	-1.43172
PF3D7_1018600	39	-2.41383	30	-2.03216
PF3D7_1018700	5	-1.90879	4	-1.76473
PF3D7_1018800	12	-2.18409	10	-2.25292
PF3D7_1018900	13	-2.07008	13	-2.06644
PF3D7_1019000	35	-2.62956	20	-2.28343
PF3D7_1019100	32	-2.29019	20	-1.81393
PF3D7_1019300	37	-2.41127	18	-2.4132
PF3D7_1019500	25	-2.39822	18	-1.73549
PF3D7_1019600	17	-2.27447	7	-1.46623
PF3D7_1019700	17	-1.74181	7	-0.594477
PF3D7_1019800	11	-2.22002	8	-1.62731
PF3D7_1020000	8	-2.08599	3	-1.69192
PF3D7_1020200	10	-0.646143	5	0.308433
PF3D7_1020300	12	-1.90062	3	-0.910305
PF3D7_1020400	6	-1.93911	8	-1.79709
PF3D7_1020500	3	-1.60857	8	-2.12477
PF3D7_1020600	33	-2.60455	18	-2.19295
PF3D7_1020700	16	-2.29021	13	-2.12189
PF3D7_1020800	11	-2.26758	9	-2.04235
PF3D7_1021000	4	-1.23984	4	-1.76473
PF3D7_1021100	23	-2.35461	20	-2.37936
PF3D7_1021200	8	-1.50307	5	-1.35829
PF3D7_1021300	5	-0.612088	5	-0.924318
PF3D7_1021400	5	-1.86559	8	-2.18131
PF3D7_1021500	10	-2.29143	3	-1.69192
PF3D7_1021700	85	-2.35123	57	-1.98948
PF3D7_1021800	30	-2.54406	7	-2.04399
PF3D7_1021900	22	-2.60243	17	-2.3236
PF3D7_1022000	19	-1.59608	12	-1.44018
PF3D7_1022200	8	-1.1634	8	-1.52709
PF3D7_1022400	10	-2.26549	6	-1.94918
PF3D7_1022600	6	-1.54467	4	-1.35266
PF3D7_1022800	9	-2.07078	7	-1.5736
PF3D7_1023000	3	-1.21006	3	-1.16852
PF3D7_1023100	31	-2.58948	25	-2.59986
PF3D7_1023400	3	-0.821536	6	-1.11598
PF3D7_1023600	8	-1.92961	6	-1.62064
PF3D7_1023700	16	-1.3424	9	-0.735469
PF3D7_1023800	6	-0.999421	10	-1.52143
PF3D7_1023900	40	-2.72997	26	-2.33382
PF3D7_1024100	21	-2.10257	10	-1.56594
PF3D7_1024400	6	-2.01432	7	-2.16925
PF3D7_1024700	6	-1.49688	3	-1.35462
PF3D7_1024800	12	-1.24218	18	-2.27525
PF3D7_1024900	26	-2.09908	12	-1.62657
PF3D7_1025000	17	-1.83294	15	-2.10977
PF3D7_1025100	8	-2.05223	8	-2.18131
PF3D7_1025200	4	-1.77761	3	-1.69192
PF3D7_1025300	7	-1.26008	10	-1.63657
PF3D7_1025400	23	-1.87699	24	-1.61765
PF3D7_1025500	89	-2.49145	62	-2.11224
PF3D7_1025900	31	-2.16872	21	-1.86959
PF3D7_1026000	5	-1.6558	5	-1.36993
PF3D7_1026200	7	-2.10139	3	-1.4686
PF3D7_1026300	15	-2.42491	9	-1.94249
PF3D7_1026400	9	-1.34276	7	-1.19141
PF3D7_1026600	32	-2.51255	11	-2.21712
PF3D7_1027000	24	-1.65502	20	-1.45924
PF3D7_1027100	12	-2.33616	6	-1.87601
PF3D7_1027200	7	-1.46322	3	0.00623517
PF3D7_1027300	12	-2.24748	10	-2.07702
PF3D7_1027600	10	-2.04014	6	-1.67672
PF3D7_1027900	4	-1.57908	5	-1.98592
PF3D7_1028000	11	-1.24736	14	-1.66953
PF3D7_1028100	12	-1.86751	6	-0.804323
PF3D7_1028200	8	-2.08342	4	-1.67082
PF3D7_1028300	6	-1.97632	4	-1.76473
PF3D7_1028500	12	-1.01584	12	-1.08979
PF3D7_1028700	12	-2.1074	6	-1.05108
PF3D7_1029000	27	-2.15913	16	-1.75479
PF3D7_1029100	19	-2.17939	17	-1.96387
PF3D7_1029200	6	-1.16276	4	-0.754681
PF3D7_1029300	11	-2.26661	3	-1.57794
PF3D7_1029400	6	-1.9017	5	-1.90565
PF3D7_1029600	5	-1.70119	3	-1.69192
PF3D7_1029700	15	-2.3539	7	-1.76917
PF3D7_1029900	26	-2.38332	12	-1.8765
PF3D7_1030100	16	-1.65829	6	-0.352407
PF3D7_1030200	10	-1.70922	5	-1.2831
PF3D7_1030300	26	-2.26957	19	-1.92925
PF3D7_1030500	7	-1.07339	4	-0.365778
PF3D7_1030600	7	-1.86777	6	-1.87601
PF3D7_1030800	3	-1.60857	4	-1.76473
PF3D7_1031300	18	-2.23107	9	-1.49518
PF3D7_1031400	17	-2.06151	9	-1.02062
PF3D7_1031500	17	-2.46697	7	-1.98182
PF3D7_1031600	7	-1.9697	6	-1.94631
PF3D7_1031800	6	-1.90333	6	-1.60916
PF3D7_1031900	15	-1.60547	10	-1.27179
PF3D7_1032000	11	-2.26661	7	-1.8612
PF3D7_1032100	32	-2.13011	26	-1.49337
PF3D7_1032300	12	-2.29126	7	-2.10662
PF3D7_1032500	3	-1.60857	4	-1.67082
PF3D7_1032600	8	-2.05223	6	-2.0166
PF3D7_1032700	6	-1.86469	6	-1.94918
PF3D7_1032900	46	-1.99033	23	-1.19208
PF3D7_1033000	5	0.0483667	11	-1.30513
PF3D7_1033100	56	-1.49862	48	-0.992336
PF3D7_1033200	14	-2.12935	9	-1.66354
PF3D7_1033500	9	-2.04612	5	-1.52393
PF3D7_1033600	15	-2.03643	6	-1.25911
PF3D7_1033700	11	-2.11036	5	-1.59437
PF3D7_1033800	5	-1.78007	13	-2.19917
PF3D7_1034000	14	-2.33628	7	-1.5736
PF3D7_1034300	12	-2.3806	7	-2.16925
PF3D7_1034400	9	-2.15344	3	-1.57794
PF3D7_1034500	44	-2.34554	29	-2.06198
PF3D7_1034600	6	-1.06092	3	-0.426446
PF3D7_1034800	21	-0.566676	16	0.326342
PF3D7_1034900	18	-0.424277	18	-0.194148
PF3D7_1035000	42	-0.287855	34	-0.0576856
PF3D7_1035100	50	0.994444	54	0.455757
PF3D7_1035300	46	-1.23586	23	-0.0344126
PF3D7_1035400	25	0.981358	23	0.78161
PF3D7_1035700	26	1.32823	21	2.48107
PF3D7_1035800	4	-1.72731	4	-1.67082
PF3D7_1035900	3	-1.43028	3	-1.69192
PF3D7_1036000	7	-1.80408	3	-1.24994
PF3D7_1036300	84	2.67919	85	2.49925
PF3D7_1036400	21	-1.49264	13	-1.05224
PF3D7_1036500	8	-1.78582	9	-1.97921
PF3D7_1036700	6	-2.01432	3	-1.46433
PF3D7_1036800	13	-1.76779	8	-1.37825
PF3D7_1036900	23	-2.50558	13	-2.02975
PF3D7_1037000	42	-2.58346	19	-2.29586
PF3D7_1037100	9	-1.8286	12	-1.98579
PF3D7_1037200	20	-2.30169	12	-2.02876
PF3D7_1037400	25	-2.22861	20	-1.91022
PF3D7_1037600	11	-2.26753	10	-2.16197
PF3D7_1037800	33	-2.53451	14	-1.97325
PF3D7_1037900	7	-1.68257	7	-1.80368
PF3D7_1038100	19	-2.43711	8	-1.68747
PF3D7_1038300	8	-1.40066	6	-1.20603
PF3D7_1038400	20	-1.94326	12	-1.19908
PF3D7_1038600	12	-0.0990281	9	-0.134643
PF3D7_1038700	7	-1.3357	5	-0.614682
PF3D7_1038800	19	-2.28096	8	-1.79363
PF3D7_1039000	22	-1.47012	14	-0.874653
PF3D7_1039200	3	-1.30891	4	-0.139451
PF3D7_1102300	6	-1.0008	7	-1.37547
PF3D7_1102400	23	-1.39153	9	0.274677
PF3D7_1102500	15	-0.493165	16	-0.622198
PF3D7_1102600	17	-0.269365	10	0.141849
PF3D7_1102800	5	-1.61259	4	-1.22042
PF3D7_1102900	3	-0.987351	4	-1.67465
PF3D7_1103000	16	-0.877958	9	0.428146
PF3D7_1103400	14	-2.33294	9	-2.0939
PF3D7_1103500	16	-1.74782	13	-2.0716
PF3D7_1103600	6	-2.01432	4	-1.86236
PF3D7_1103800	47	-2.73013	23	-2.18981
PF3D7_1104000	7	-2.03484	4	-1.48682
PF3D7_1104200	23	-1.79198	18	-1.47004
PF3D7_1104300	19	-2.42667	14	-2.1355
PF3D7_1104400	5	-1.90879	3	-1.69192
PF3D7_1104500	10	-1.99039	11	-1.99943
PF3D7_1104600	17	-2.48318	5	-1.38631
PF3D7_1104700	4	-1.23948	3	-1.16852
PF3D7_1104800	11	-2.07552	8	-2.12615
PF3D7_1104900	25	-2.28603	23	-2.17788
PF3D7_1105200	20	-2.40884	7	-1.21186
PF3D7_1105300	15	-2.36942	4	-1.16867
PF3D7_1105600	15	-2.05027	12	-1.86566
PF3D7_1105700	6	-1.0943	10	-1.71204
PF3D7_1105800	6	-1.34682	6	-1.03387
PF3D7_1105900	4	-0.889317	3	-0.507349
PF3D7_1106000	9	-1.9196	6	-1.33228
PF3D7_1106200	8	-2.05223	5	-1.36993
PF3D7_1106300	8	-1.62756	6	-1.24721
PF3D7_1106500	32	-2.60045	24	-2.36994
PF3D7_1106600	18	-2.52344	10	-1.92018
PF3D7_1106700	11	-1.97314	9	-1.56673
PF3D7_1106800	26	-2.20863	25	-2.18553
PF3D7_1107100	15	-2.46476	14	-2.49076
PF3D7_1107200	14	-1.86993	13	-1.85876
PF3D7_1107300	55	-2.40344	31	-2.08518
PF3D7_1107400	3	-0.168441	3	-0.203127
PF3D7_1107600	15	-1.77986	19	-1.84396
PF3D7_1107700	10	-1.34821	11	-1.78263
PF3D7_1107800	42	-2.06482	18	-0.911137
PF3D7_1107900	22	-2.44736	15	-2.18246
PF3D7_1108000	9	-0.940182	13	-1.41368
PF3D7_1108100	17	-2.33514	10	-1.69463
PF3D7_1108500	8	-2.02454	4	-1.76473
PF3D7_1108700	9	-2.12646	5	-1.82865
PF3D7_1109100	25	-1.88107	20	-1.63801
PF3D7_1109200	10	-2.06979	10	-1.6518
PF3D7_1109400	17	-2.14491	6	-1.4327
PF3D7_1110100	12	-2.31464	8	-1.80401
PF3D7_1110200	24	-1.41586	23	-1.09183
PF3D7_1110300	11	-0.557486	5	0.885984
PF3D7_1110400	12	-2.10127	8	-1.70017
PF3D7_1110500	16	-2.32076	13	-2.23431
PF3D7_1110600	3	-1.42708	7	-1.91461
PF3D7_1110700	9	-2.21009	3	-1.4686
PF3D7_1110800	3	-1.25593	3	-1.06139
PF3D7_1110900	16	-2.34399	7	-1.73977
PF3D7_1111000	11	-2.22366	6	-1.49726
PF3D7_1111200	12	-2.16256	6	-1.87888
PF3D7_1111600	18	-1.73822	17	-1.83592
PF3D7_1111700	10	-1.63056	6	-0.953527
PF3D7_1111800	3	-1.21006	3	-1.57794
PF3D7_1111900	4	-0.744227	3	-1.06976
PF3D7_1112100	35	-1.95592	30	-1.68179
PF3D7_1112300	16	-1.79482	10	-1.30886
PF3D7_1112500	7	-1.09616	8	-1.34911
PF3D7_1112600	12	-1.93828	15	-1.9839
PF3D7_1112700	33	-2.43048	19	-2.22494
PF3D7_1112800	5	-1.62506	3	-1.35462
PF3D7_1112900	8	-1.99307	7	-1.61175
PF3D7_1113000	152	-2.61087	110	-2.28004
PF3D7_1113400	4	-1.16331	6	-1.44705
PF3D7_1113500	17	-2.10445	12	-1.62706
PF3D7_1113600	11	0.32254	9	1.24606
PF3D7_1113700	8	-2.11376	4	-1.85865
PF3D7_1113900	10	-1.60059	7	-1.67714
PF3D7_1114100	5	-1.82387	3	-1.4686
PF3D7_1114500	10	-2.29143	4	-1.49066
PF3D7_1114600	6	-1.90112	4	-1.76473
PF3D7_1114700	15	-2.40688	13	-2.31082
PF3D7_1114800	13	-2.1874	10	-1.87393
PF3D7_1114900	47	-2.45985	21	-1.89027
PF3D7_1115100	12	-1.76815	12	-2.06343
PF3D7_1115200	15	-2.38786	12	-2.23274
PF3D7_1115300	29	-2.01864	22	-1.89199
PF3D7_1115400	11	-1.67911	6	-0.317975
PF3D7_1115700	30	-0.600269	22	1.08138
PF3D7_1115800	8	-2.17466	5	-1.98592
PF3D7_1116000	9	-1.72199	4	-0.852428
PF3D7_1116100	35	-2.67192	21	-2.41028
PF3D7_1116200	3	-1.54954	3	-1.46395
PF3D7_1116600	5	-1.86658	6	-1.94918
PF3D7_1116700	10	-1.69219	8	-1.37549
PF3D7_1116900	5	-1.02954	4	-0.451858
PF3D7_1117000	16	-1.83818	13	-1.52147
PF3D7_1117100	5	-0.716414	5	-0.929232
PF3D7_1117200	22	-2.26523	12	-1.66877
PF3D7_1117400	8	-2.14389	6	-1.54747
PF3D7_1117600	3	-1.60999	3	-1.69192
PF3D7_1117800	14	-2.02436	15	-1.95609
PF3D7_1117900	20	-2.12505	12	-1.58868
PF3D7_1118200	13	-1.68945	16	-1.40095
PF3D7_1118300	18	-1.83546	14	-1.4127
PF3D7_1118500	7	-2.00157	3	-0.926589
PF3D7_1118700	22	-2.19587	12	-1.64208
PF3D7_1118800	4	-1.77761	3	-1.57794
PF3D7_1118900	6	-2.01846	5	-1.98592
PF3D7_1119000	3	-0.66767	3	-0.784263
PF3D7_1119300	4	-1.35399	4	-1.58074
PF3D7_1119400	41	-2.59864	24	-2.17329
PF3D7_1119600	16	-2.14115	11	-1.80682
PF3D7_1119900	29	-2.13131	22	-1.96535
PF3D7_1120000	12	-2.31372	11	-2.16842
PF3D7_1120300	6	-1.29633	8	-1.36095
PF3D7_1120400	16	-1.48777	13	-1.34321
PF3D7_1120500	9	-2.20912	4	-1.3105
PF3D7_1120600	37	-2.08196	34	-1.94457
PF3D7_1120700	13	-1.97094	8	-1.41979
PF3D7_1121000	5	-0.584271	6	-0.949223
PF3D7_1121100	17	-2.01979	14	-1.98153
PF3D7_1121300	23	-2.47151	6	-1.87888
PF3D7_1121400	3	-0.962953	3	-0.833539
PF3D7_1121500	10	-1.72705	5	-1.55342
PF3D7_1121600	4	-0.559218	4	-0.053204
PF3D7_1121700	10	-2.03022	3	-1.16852
PF3D7_1121800	16	-2.08189	13	-1.84315
PF3D7_1121900	6	-1.82748	4	-1.67465
PF3D7_1122000	6	-1.93833	6	-1.80858
PF3D7_1122200	7	-1.57566	7	-1.14484
PF3D7_1122400	5	-1.70168	4	-1.85865
PF3D7_1122500	15	-2.17577	11	-1.62737
PF3D7_1122600	28	-2.62592	12	-1.76716
PF3D7_1122800	25	-2.3603	14	-1.88853
PF3D7_1122900	51	-2.49614	25	-2.05658
PF3D7_1123000	46	-2.09539	28	-1.43957
PF3D7_1123100	22	-1.84282	22	-1.59737
PF3D7_1123200	8	-1.28154	7	-1.06231
PF3D7_1123300	6	-1.86704	5	-1.74837
PF3D7_1123400	10	-2.29143	6	-1.74402
PF3D7_1123500	11	-2.15671	5	-1.5141
PF3D7_1123600	9	-2.18099	5	-1.98592
PF3D7_1123800	13	-1.46771	15	-1.86817
PF3D7_1124000	14	-2.23649	3	-0.842329
PF3D7_1124100	29	-2.41115	20	-1.65152
PF3D7_1124200	4	-1.77761	4	-1.67082
PF3D7_1124400	3	-1.10747	3	-0.877738
PF3D7_1124500	6	-1.40995	11	-1.84444
PF3D7_1124800	3	-1.60857	3	-1.1406
PF3D7_1124900	4	-1.12106	3	-0.491246
PF3D7_1125100	22	-1.79816	11	-0.784888
PF3D7_1125200	4	-1.72731	3	-1.57794
PF3D7_1125300	23	-2.64471	7	-1.98136
PF3D7_1125400	7	-1.22984	4	-0.798763
PF3D7_1125700	11	-1.18178	8	-0.982494
PF3D7_1125800	11	-0.771693	8	-0.2279
PF3D7_1126000	19	-2.16903	9	-1.54779
PF3D7_1126100	40	-0.438374	26	0.986318
PF3D7_1126300	12	-1.53969	10	-1.27953
PF3D7_1126500	24	-2.32695	10	-1.67237
PF3D7_1126600	11	-0.961114	8	-0.863652
PF3D7_1126700	12	-1.4089	14	-1.32635
PF3D7_1126800	25	-2.25569	17	-1.68539
PF3D7_1126900	7	-1.55546	5	-0.359248
PF3D7_1127000	12	-1.87209	3	-0.167367
PF3D7_1127300	5	-1.86559	4	-1.67465
PF3D7_1127500	8	-1.36768	9	-1.17147
PF3D7_1127600	10	-2.21554	4	-1.21877
PF3D7_1127700	7	-2.03344	6	-1.94516
PF3D7_1127800	25	-2.49544	8	-1.90555
PF3D7_1127900	4	-0.959124	3	-1.26389
PF3D7_1128000	27	-2.62869	11	-2.07558
PF3D7_1128300	21	-2.26771	12	-2.00582
PF3D7_1128400	7	-1.15885	4	0.00237751
PF3D7_1128500	10	-2.11524	8	-1.96439
PF3D7_1128700	9	-0.92127	6	-0.305064
PF3D7_1128900	14	-1.45601	8	-1.02631
PF3D7_1129000	7	-1.9697	4	-1.24342
PF3D7_1129100	8	-0.359189	4	0.951097
PF3D7_1129200	9	-1.91442	3	-0.842329
PF3D7_1129300	40	-2.41793	14	-1.41123
PF3D7_1129600	19	-2.57633	8	-1.95977
PF3D7_1129800	4	-1.4411	3	-1.69192
PF3D7_1129900	7	-1.65552	3	-0.526475
PF3D7_1130000	20	-2.34894	7	-2.04399
PF3D7_1130500	18	-2.17657	11	-1.54444
PF3D7_1130600	16	-2.2619	14	-1.99306
PF3D7_1130700	24	-2.24243	14	-1.57634
PF3D7_1130800	9	-1.47098	5	-0.350919
PF3D7_1130900	17	-2.32836	13	-2.34751
PF3D7_1131100	21	-1.82476	15	-1.84255
PF3D7_1131200	7	-1.57299	4	-0.798763
PF3D7_1131300	12	-2.1415	6	-1.74689
PF3D7_1131400	28	-2.15572	21	-1.73739
PF3D7_1131600	42	-2.65635	18	-2.36347
PF3D7_1131800	22	-2.31795	17	-2.14996
PF3D7_1131900	13	-2.17084	13	-2.23274
PF3D7_1132000	14	-2.11035	9	-2.04445
PF3D7_1132100	11	-1.90326	13	-1.78693
PF3D7_1132200	3	-1.60857	5	-1.98592
PF3D7_1132400	28	-2.13288	15	-1.59557
PF3D7_1132500	31	-1.94299	19	-1.45871
PF3D7_1132600	9	-2.23973	7	-1.98902
PF3D7_1133000	3	0.638041	5	0.137289
PF3D7_1133100	17	-2.2324	11	-1.70021
PF3D7_1133200	31	-2.60215	18	-2.1373
PF3D7_1133400	70	1.45309	63	1.70268
PF3D7_1133500	5	-1.73775	5	-1.82537
PF3D7_1133700	10	-1.96927	5	-1.18153
PF3D7_1133800	13	-2.23225	8	-1.85593
PF3D7_1133900	26	-2.25085	15	-2.188
PF3D7_1134000	8	-1.54287	4	-0.223782
PF3D7_1134200	38	-2.45869	17	-2.12828
PF3D7_1134300	52	-2.68456	26	-2.00888
PF3D7_1134500	29	-2.42449	19	-2.40776
PF3D7_1134600	48	-2.61534	18	-1.78886
PF3D7_1134700	16	-2.11463	11	-1.8328
PF3D7_1134900	16	-2.28565	12	-2.11177
PF3D7_1135100	12	-1.6589	8	-0.460971
PF3D7_1135200	12	-1.79292	6	-1.12569
PF3D7_1135300	8	-1.48883	5	-0.798692
PF3D7_1135400	3	-1.04678	4	-1.22564
PF3D7_1135500	5	-1.90879	3	-1.57794
PF3D7_1135600	37	-2.56709	25	-2.19859
PF3D7_1135900	10	-1.86795	4	-0.538105
PF3D7_1136000	75	-2.62367	50	-2.33749
PF3D7_1136100	15	-2.46235	10	-2.06715
PF3D7_1136200	13	-1.85852	12	-1.82895
PF3D7_1136300	10	-1.70085	9	-1.53832
PF3D7_1136400	19	-2.34693	13	-1.72291
PF3D7_1136500	9	-2.12667	4	-1.85865
PF3D7_1136600	26	-2.51475	17	-2.01298
PF3D7_1136700	12	-1.89207	3	0.11577
PF3D7_1136900	20	-1.71606	13	-1.15998
PF3D7_1137100	8	-1.48883	6	-1.23041
PF3D7_1137300	16	-1.70566	9	-0.991172
PF3D7_1137600	13	-1.87093	8	-1.41056
PF3D7_1137700	9	-2.15344	4	-1.85865
PF3D7_1137900	21	-2.4354	11	-2.01555
PF3D7_1138000	45	-2.56803	28	-2.39086
PF3D7_1138200	5	-1.90879	3	-1.4686
PF3D7_1138400	62	-2.72514	51	-2.43741
PF3D7_1138500	19	-2.14454	9	-1.34366
PF3D7_1138600	8	-2.14488	5	-1.75252
PF3D7_1138700	36	-2.42744	19	-2.07005
PF3D7_1138800	36	-2.41808	28	-2.00298
PF3D7_1138900	7	-1.73888	6	-1.73828
PF3D7_1139000	13	-1.92086	10	-1.46628
PF3D7_1139100	35	-1.95282	19	-1.38415
PF3D7_1139200	8	-2.17466	5	-1.90582
PF3D7_1139300	45	-2.33793	34	-2.10443
PF3D7_1139400	12	-2.00284	7	-1.2265
PF3D7_1139500	20	-2.43473	7	-1.78746
PF3D7_1139600	25	-2.46264	11	-2.12714
PF3D7_1139700	6	-1.97632	3	-1.14991
PF3D7_1139800	16	-2.15889	12	-1.9958
PF3D7_1140000	15	-2.28249	8	-1.90093
PF3D7_1140200	3	-1.54789	7	-1.98182
PF3D7_1140300	5	-1.82327	3	-1.24528
PF3D7_1140500	10	-2.26832	9	-2.1918
PF3D7_1140600	37	-2.68024	15	-2.21258
PF3D7_1140700	38	-2.45656	28	-2.15478
PF3D7_1140800	7	-1.62154	4	-0.748429
PF3D7_1140900	40	-0.792515	24	0.25614
PF3D7_1141000	20	-2.1899	14	-1.48901
PF3D7_1141100	41	-2.54388	28	-2.2148
PF3D7_1141300	18	-1.75414	13	-1.41607
PF3D7_1141500	15	-2.26872	9	-1.63071
PF3D7_1141700	11	-2.34339	4	-1.5884
PF3D7_1141900	9	-1.15153	8	-0.832499
PF3D7_1142000	11	-2.24304	7	-1.98391
PF3D7_1142100	56	-2.57447	28	-2.31283
PF3D7_1142300	49	-2.4582	28	-1.91671
PF3D7_1142500	4	-1.72731	5	-1.82865
PF3D7_1142800	6	-0.867866	4	-0.384777
PF3D7_1142900	7	-2.10139	8	-2.01631
PF3D7_1143000	7	-1.96759	5	-1.39614
PF3D7_1143100	32	-2.46201	28	-2.35117
PF3D7_1143300	8	-1.97263	4	-1.76473
PF3D7_1143500	25	-2.50903	16	-2.04834
PF3D7_1143700	17	-1.35962	21	-1.65841
PF3D7_1143800	11	0.0992419	15	-0.723984
PF3D7_1143900	9	-2.18169	4	-1.85865
PF3D7_1144100	3	-1.60857	3	-1.46655
PF3D7_1144200	8	-1.96882	3	-1.4686
PF3D7_1144400	28	-2.63148	36	-2.48611
PF3D7_1144800	16	-2.43837	8	-2.07054
PF3D7_1145000	11	-2.29205	9	-1.89819
PF3D7_1145100	19	-2.56098	10	-2.20551
PF3D7_1145200	54	-2.68834	38	-2.4619
PF3D7_1145400	11	-2.08849	9	-1.49413
PF3D7_1145500	23	-0.536981	15	-0.407471
PF3D7_1145600	17	-2.13147	13	-2.01257
PF3D7_1145700	12	-1.75991	6	-0.801454
PF3D7_1145800	35	-1.91177	24	-1.21824
PF3D7_1145900	16	-2.40207	5	-1.51066
PF3D7_1146000	13	-2.26155	7	-2.16925
PF3D7_1146100	8	-1.99079	5	-1.82747
PF3D7_1146300	8	-2.0554	7	-2.04654
PF3D7_1146500	10	-2.13774	9	-1.81401
PF3D7_1146600	27	-1.86407	14	-1.38848
PF3D7_1146700	23	-2.43367	15	-2.09321
PF3D7_1146800	52	-2.56987	37	-2.36364
PF3D7_1146900	3	-1.15814	6	-1.51448
PF3D7_1147000	56	-2.39027	33	-2.02947
PF3D7_1147100	6	-2.01432	4	-1.76473
PF3D7_1147200	45	-2.66346	33	-2.43495
PF3D7_1147300	24	-2.01564	23	-1.89431
PF3D7_1147500	26	-2.17438	20	-1.80544
PF3D7_1147600	11	-2.01978	4	-1.22808
PF3D7_1147800	17	-1.62603	19	-1.56773
PF3D7_1148000	28	-2.2467	14	-1.50443
PF3D7_1148100	9	-1.81236	13	-2.11054
PF3D7_1148200	6	-1.74682	5	-1.57742
PF3D7_1148600	14	0.525985	11	0.959675
PF3D7_1148700	7	-1.68088	6	-1.54173
PF3D7_1148800	3	0.258627	3	-0.321765
PF3D7_1149000	78	-2.14655	42	-1.48423
PF3D7_1149200	43	-1.03488	26	-0.552631
PF3D7_1149300	13	-2.047	7	-1.92014
PF3D7_1149400	23	-0.570317	16	-0.0794804
PF3D7_1149500	46	-2.24709	33	-1.32056
PF3D7_1149600	44	-0.201806	29	0.0588521
PF3D7_1149700	5	-1.26247	5	-1.32688
PF3D7_1200700	14	0.332011	8	1.25413
PF3D7_1200800	8	-1.93298	7	-1.23781
PF3D7_1201100	16	-1.85747	10	-1.39133
PF3D7_1201300	3	-0.0602393	3	-0.126174
PF3D7_1201400	39	-0.145725	38	-0.498057
PF3D7_1201500	10	-1.86461	8	-1.74722
[truncated: 1,317 more rows]

## Sheet: Predominantly single genotype
Gene ID	Number of SNPs (Guinea)	Tajima's D (Guinea)	Number of SNPs (Gambia)	Tajima's D (Gambia)
PF3D7_0102000	3	-1.70014	4	-1.88876
PF3D7_0102200	9	0.138312	6	0.698065
PF3D7_0102400	7	-0.166394	12	-0.449059
PF3D7_0102500	17	-1.35621	20	-1.91495
PF3D7_0102600	9	-1.79036	10	-1.70964
PF3D7_0102700	4	-0.489355	4	-0.1751
PF3D7_0102800	5	-1.594	3	-1.3876
PF3D7_0102900	6	-1.50017	3	-0.753382
PF3D7_0103000	5	-1.096	5	-0.853664
PF3D7_0103100	28	-1.79949	12	-0.592288
PF3D7_0103200	6	-1.47069	5	-0.910988
PF3D7_0103300	16	-0.651501	15	-0.20231
PF3D7_0103400	24	-2.34224	17	-1.7276
PF3D7_0103500	30	-1.53235	21	-0.781687
PF3D7_0103600	29	0.516074	25	0.976361
PF3D7_0103700	11	-1.92645	10	-1.65718
PF3D7_0104100	64	1.00715	61	0.764306
PF3D7_0104200	10	-1.56711	5	-1.2058
PF3D7_0104300	50	-2.19917	33	-1.73645
PF3D7_0104500	3	-0.550161	3	-0.35406
PF3D7_0104600	11	-1.97775	15	-2.15322
PF3D7_0104700	9	-2.2441	3	-1.7282
PF3D7_0105000	5	-1.65957	4	-1.88876
PF3D7_0105600	19	-2.46143	11	-1.70807
PF3D7_0105700	37	-2.04053	30	-1.78336
PF3D7_0105800	10	-2.12229	4	-1.26256
PF3D7_0106000	4	-1.86236	6	-2.10255
PF3D7_0106300	19	-1.6845	14	-1.28568
PF3D7_0106500	20	-2.4294	19	-2.02346
PF3D7_0106700	20	-1.51635	6	-0.709388
PF3D7_0106800	3	-1.69603	3	-1.7282
PF3D7_0106900	6	-2.08974	9	-1.91996
PF3D7_0107100	4	-1.86236	3	-1.55202
PF3D7_0107500	14	-1.4264	16	-1.99121
PF3D7_0107600	22	-2.31705	13	-2.04734
PF3D7_0107700	4	-1.49733	3	-1.55202
PF3D7_0107800	10	-2.10974	8	-1.90436
PF3D7_0108100	9	-1.47081	9	-1.57176
PF3D7_0108300	33	-2.2122	20	-1.74133
PF3D7_0108400	8	-2.1226	3	-1.55202
PF3D7_0108600	10	-2.20593	6	-2.10255
PF3D7_0108700	13	-1.90281	11	-1.92844
PF3D7_0108800	3	-1.57704	5	-1.5115
PF3D7_0109600	5	-1.594	4	-1.88809
PF3D7_0109900	20	-2.34773	10	-2.02916
PF3D7_0110000	4	-0.91868	4	-1.07971
PF3D7_0110100	11	-1.67479	8	-1.74442
PF3D7_0110500	30	-2.54375	15	-2.01436
PF3D7_0110600	19	-2.23152	12	-1.98984
PF3D7_0111000	21	-2.4035	12	-2.34563
PF3D7_0111300	7	-2.17166	6	-1.89536
PF3D7_0111500	3	-1.69603	3	-1.7282
PF3D7_0111800	7	-2.10661	6	-1.69532
PF3D7_0112200	5	-1.90591	6	-1.67389
PF3D7_0112700	5	0.107344	8	-0.587183
PF3D7_0112800	4	-0.0766231	3	-0.0369516
PF3D7_0113000	4	-0.0890673	5	-0.509721
PF3D7_0113200	26	-0.52697	16	0.849781
PF3D7_0113300	13	-0.491926	7	1.31765
PF3D7_0113400	10	-2.10556	7	-2.1786
PF3D7_0113600	110	0.409338	91	0.230069
PF3D7_0113800	223	1.28069	207	1.00136
PF3D7_0113900	6	0.450064	6	0.0336328
PF3D7_0114000	8	-1.88703	3	-1.3568
PF3D7_0114300	3	-1.35177	4	-0.85837
PF3D7_0114500	13	1.74063	14	1.36062
PF3D7_0201400	6	-1.05644	4	-0.588911
PF3D7_0201600	23	1.94824	21	1.41766
PF3D7_0201700	5	-1.44513	5	-1.88549
PF3D7_0201900	7	-0.604484	6	-0.537922
PF3D7_0202000	7	-1.14208	3	-0.671168
PF3D7_0202100	12	-0.602771	11	-0.526856
PF3D7_0202300	5	-1.90591	3	-1.55202
PF3D7_0202400	18	-2.49666	9	-1.84201
PF3D7_0202600	16	-2.44303	14	-2.25259
PF3D7_0202700	4	-0.909415	4	-1.11821
PF3D7_0202900	7	-1.92843	8	-2.1557
PF3D7_0203000	18	-2.55291	11	-1.65077
PF3D7_0203100	17	-2.46978	27	-2.47148
PF3D7_0203200	7	-1.42262	3	-0.154399
PF3D7_0203400	3	-1.57766	3	-1.37585
PF3D7_0203600	5	-0.169124	7	-1.00472
PF3D7_0203700	3	-1.69603	3	-1.3876
PF3D7_0203800	5	-1.90591	5	-1.76428
PF3D7_0203900	4	-1.56611	6	-1.68103
PF3D7_0204000	10	-2.01564	11	-1.91963
PF3D7_0204100	22	-2.20609	16	-1.92396
PF3D7_0204300	15	-1.91706	7	-1.38544
PF3D7_0204400	7	-1.86347	5	-1.76266
PF3D7_0204500	8	-0.635935	5	0.628567
PF3D7_0204600	18	-1.9661	14	-1.61996
PF3D7_0204700	5	-0.333941	5	-0.386884
PF3D7_0204800	10	-1.85672	7	-1.45524
PF3D7_0205000	8	-2.07147	7	-1.81057
PF3D7_0205100	14	-1.93045	9	-1.46263
PF3D7_0205200	4	-1.86236	3	-1.7282
PF3D7_0205300	11	-1.94968	8	-1.8301
PF3D7_0205900	6	-2.01682	6	-1.99539
PF3D7_0206000	32	-2.35141	16	-1.95918
PF3D7_0206300	37	-2.20934	32	-1.98655
PF3D7_0206500	11	-2.18197	7	-1.6329
PF3D7_0206700	4	-0.676117	3	-0.0134621
PF3D7_0206800	6	-1.44742	3	-0.647679
PF3D7_0206900	3	-1.25279	3	-1.09398
PF3D7_0207000	20	-0.618451	15	-0.629072
PF3D7_0207100	17	-1.82098	10	-0.979975
PF3D7_0207300	25	-0.538061	22	-0.468745
PF3D7_0207400	17	-1.46013	17	-1.85212
PF3D7_0207500	13	-1.65209	13	-1.93566
PF3D7_0207600	13	-0.457108	15	-1.29631
PF3D7_0207700	30	-1.20386	20	-0.967962
PF3D7_0207800	16	-2.01695	11	-1.54815
PF3D7_0207900	57	-1.68171	40	-1.28705
PF3D7_0208000	25	-1.95324	15	-1.28954
PF3D7_0208100	22	-2.54968	14	-2.05849
PF3D7_0208200	9	-2.29755	3	-1.55202
PF3D7_0208300	28	-2.34785	21	-2.34459
PF3D7_0208400	36	-2.57951	20	-2.30952
PF3D7_0208700	4	-1.49733	3	-1.7282
PF3D7_0208900	43	-2.32973	22	-1.98556
PF3D7_0209000	58	-0.930263	53	-0.910012
PF3D7_0209100	4	-1.33971	4	-1.74374
PF3D7_0209200	7	-1.98051	3	-0.447164
PF3D7_0209400	5	-1.36715	5	-1.54155
PF3D7_0209500	6	-1.81667	3	-1.7282
PF3D7_0209600	10	-2.19966	7	-1.89306
PF3D7_0209700	9	-2.2441	8	-1.45882
PF3D7_0210200	22	-1.4889	16	-1.03368
PF3D7_0210300	3	-1.57766	3	-1.3876
PF3D7_0210500	10	-2.11392	5	-1.62918
PF3D7_0210600	4	-1.67155	6	-1.88822
PF3D7_0210800	8	0.171387	6	0.801029
PF3D7_0211100	13	-2.27302	10	-2.12931
PF3D7_0211500	5	-1.0127	5	-1.03383
PF3D7_0211700	17	-0.247338	12	0.366407
PF3D7_0212000	5	-1.18284	4	-0.877617
PF3D7_0212100	17	-2.17292	11	-1.73451
PF3D7_0212400	55	-1.71847	45	-1.46071
PF3D7_0212500	66	-2.02914	29	-1.12412
PF3D7_0212700	5	-1.48057	3	-0.401039
PF3D7_0212800	18	-1.84784	14	-2.00816
PF3D7_0213600	19	-1.65526	12	-1.26453
PF3D7_0213800	9	-1.50834	8	-1.65303
PF3D7_0213900	15	-2.44711	7	-2.08342
PF3D7_0214100	15	-2.38132	15	-2.39032
PF3D7_0214300	30	-2.05224	22	-1.95899
PF3D7_0214600	14	-2.49077	9	-1.75885
PF3D7_0214800	9	-1.61979	5	-0.0183739
PF3D7_0214900	13	-1.796	10	-1.4493
PF3D7_0215000	4	-0.25499	4	-0.540794
PF3D7_0215300	11	-0.676894	8	0.157712
PF3D7_0215400	5	-1.9892	3	-1.7282
PF3D7_0215500	7	-2.04175	4	-1.45503
PF3D7_0215700	9	-1.95753	3	-0.741637
PF3D7_0215800	8	-1.84697	8	-1.84724
PF3D7_0215900	6	-1.85864	3	-1.09398
PF3D7_0216000	13	-2.04027	4	-1.36842
PF3D7_0216100	15	-1.89089	12	-1.57596
PF3D7_0216300	15	-2.19292	11	-2.00778
PF3D7_0216500	26	-2.18497	13	-2.02436
PF3D7_0216600	10	-2.34708	4	-1.59938
PF3D7_0216800	10	-1.83267	7	-1.89941
PF3D7_0216900	7	-1.85916	9	-1.6206
PF3D7_0217000	14	-1.23778	9	-0.828598
PF3D7_0217100	3	-1.35604	4	-1.88809
PF3D7_0217200	26	-2.26114	18	-1.72678
PF3D7_0217600	15	-1.92155	17	-2.01613
PF3D7_0217700	3	-1.57766	5	-1.27615
PF3D7_0218200	8	-2.23984	5	-1.77085
PF3D7_0218300	8	-2.18122	3	-1.55202
PF3D7_0218400	3	-1.69603	4	-1.59938
PF3D7_0218600	28	-2.09394	32	-1.88097
PF3D7_0219300	4	-1.67155	3	-1.3876
PF3D7_0219600	8	-1.70853	4	-1.20482
PF3D7_0219700	5	0.465334	4	-0.566889
PF3D7_0219800	6	-1.54671	7	-1.2395
PF3D7_0219900	4	-0.644908	4	-0.588911
PF3D7_0220000	23	-0.916742	16	-0.422016
PF3D7_0220100	22	-1.0767	12	-0.16631
PF3D7_0220200	3	-1.35604	3	-1.7282
PF3D7_0220400	13	-2.34386	4	-1.4839
PF3D7_0220700	7	-1.62321	3	-1.54813
PF3D7_0220800	53	0.696859	42	0.387226
PF3D7_0220900	13	1.65518	13	0.697878
PF3D7_0221000	21	1.41913	17	2.29171
PF3D7_0221100	5	0.683318	8	-0.644903
PF3D7_0221200	15	0.219169	12	0.326855
PF3D7_0221300	16	0.38133	22	-1.07318
PF3D7_0301000	21	-1.55234	13	-0.250521
PF3D7_0301600	12	-1.70227	10	-1.15166
PF3D7_0301800	6	-1.25756	6	-0.409322
PF3D7_0301900	9	-0.905629	4	-0.271335
PF3D7_0302000	14	-1.25521	8	-0.539166
PF3D7_0302100	21	-2.07117	10	-1.10397
PF3D7_0302200	83	0.29264	73	0.141031
PF3D7_0302500	81	-0.213958	79	-0.145216
PF3D7_0302600	38	-0.446853	30	-0.395945
PF3D7_0302800	8	-1.6125	4	-1.32992
PF3D7_0302900	13	-2.05713	6	-1.50242
PF3D7_0303000	5	-1.82616	4	-1.60901
PF3D7_0303100	21	-2.37613	9	-1.90957
PF3D7_0303200	16	-2.20954	13	-1.67205
PF3D7_0303400	7	-2.1067	5	-1.88549
PF3D7_0303500	24	-1.90669	22	-1.72471
PF3D7_0303700	10	-1.47196	6	-1.88822
PF3D7_0303800	11	-2.10067	8	-1.90436
PF3D7_0304000	9	-2.29755	8	-1.65303
PF3D7_0304100	8	-1.26328	7	-1.53772
PF3D7_0304300	14	-1.89875	9	-1.47822
PF3D7_0304600	20	0.119105	20	0.0710901
PF3D7_0304700	10	0.806252	11	0.0637495
PF3D7_0304800	26	-2.24776	11	-1.58906
PF3D7_0305100	61	-2.52568	35	-1.7586
PF3D7_0305200	11	-2.39007	5	-1.77085
PF3D7_0305500	46	-2.49739	27	-1.99035
PF3D7_0305800	17	-2.20717	14	-2.09803
PF3D7_0305900	4	-1.06495	4	-1.74374
PF3D7_0306100	10	-2.29756	10	-1.86224
PF3D7_0306800	3	-1.13443	4	-1.33955
PF3D7_0307300	4	-1.86236	3	-1.55202
PF3D7_0307500	6	-1.87408	7	-1.72808
PF3D7_0307600	12	-1.76265	16	-1.74142
PF3D7_0307700	21	-2.13093	24	-1.90945
PF3D7_0307900	80	-2.3116	38	-2.07091
PF3D7_0308000	4	-1.30652	6	-1.5953
PF3D7_0308100	35	-0.842886	31	-0.900034
PF3D7_0308200	12	0.0380029	10	0.17413
PF3D7_0308300	9	-0.94998	6	-1.36073
PF3D7_0308600	10	-2.34708	4	-1.88809
PF3D7_0308700	5	-1.90591	5	-1.88549
PF3D7_0308900	18	-1.86159	9	-1.68692
PF3D7_0309100	4	-1.48489	3	-1.04144
PF3D7_0309200	27	-1.96524	24	-1.70628
PF3D7_0309300	12	-2.10512	4	-1.60901
PF3D7_0309500	5	-1.82616	3	-1.7282
PF3D7_0309900	19	-1.66316	12	-1.23584
PF3D7_0310100	5	-1.67729	5	-2.00835
PF3D7_0310200	39	-2.26468	25	-2.00792
PF3D7_0310300	12	-2.11233	5	-1.64801
PF3D7_0310400	5	-1.66311	6	-1.71675
PF3D7_0310500	19	-2.01747	11	-1.99456
PF3D7_0310900	7	-2.1067	4	-1.74374
PF3D7_0311100	9	-0.613371	6	-0.452225
PF3D7_0311200	20	-2.10464	11	-1.85792
PF3D7_0311300	9	-2.29755	3	-1.55202
PF3D7_0311400	31	-2.37325	21	-2.17586
PF3D7_0311600	13	-1.52162	12	-1.28911
PF3D7_0311700	15	-1.19956	12	-0.957189
PF3D7_0311800	4	-0.572317	6	-1.07375
PF3D7_0311900	11	-0.102932	10	-0.197855
PF3D7_0312100	8	-1.31816	5	-1.56612
PF3D7_0312200	10	-2.34708	5	-2.00833
PF3D7_0312500	6	-1.23486	3	-0.389294
PF3D7_0313100	4	-1.67155	3	-1.37585
PF3D7_0313400	6	-1.88028	3	-1.23492
PF3D7_0313500	15	-2.24227	9	-1.75366
PF3D7_0313600	4	-1.57407	5	-1.41052
PF3D7_0313700	13	-2.37887	11	-2.17138
PF3D7_0313800	7	-1.33417	6	-1.5953
PF3D7_0313900	23	-1.79011	14	-1.56964
PF3D7_0314100	4	-1.86236	3	-1.37923
PF3D7_0314200	20	-2.37343	14	-1.7889
PF3D7_0314700	16	-2.10553	6	-1.78105
PF3D7_0315200	13	-0.736489	8	0.197697
PF3D7_0315300	9	-2.04396	5	-1.41052
PF3D7_0316200	29	-1.81564	17	-1.01936
PF3D7_0316300	3	-1.25279	3	-0.84734
PF3D7_0316400	8	-2.06648	4	-1.60901
PF3D7_0316600	3	0.688884	6	-0.930865
PF3D7_0316900	8	-0.955219	7	-0.306739
PF3D7_0317100	14	-1.21559	12	-1.60055
PF3D7_0317300	27	-2.16024	27	-2.22703
PF3D7_0317400	3	-1.57766	4	-1.88809
PF3D7_0317500	23	-1.50672	19	-0.831288
PF3D7_0317700	16	-1.64137	11	-1.00727
PF3D7_0317800	5	-1.9892	4	-1.74374
PF3D7_0318200	23	-1.20014	17	-0.667646
PF3D7_0318300	31	-1.99114	21	-1.39016
PF3D7_0318400	12	-2.06276	5	-1.77085
PF3D7_0318500	46	-2.2899	32	-1.7506
PF3D7_0318600	9	-2.08603	6	-1.89536
PF3D7_0319000	17	-1.88277	7	-1.1697
PF3D7_0319200	13	-1.70547	8	-1.01327
PF3D7_0319400	17	-2.15613	13	-1.84438
PF3D7_0319500	6	-1.73134	9	-1.83161
PF3D7_0319700	32	-2.32656	19	-1.86928
PF3D7_0319800	3	-0.943029	5	-0.444208
PF3D7_0320200	3	-1.46433	3	-1.05875
PF3D7_0320400	44	-1.59775	28	-1.03474
PF3D7_0320500	4	-0.76935	3	-0.389294
PF3D7_0321000	5	-1.1279	3	-0.671168
PF3D7_0321100	19	-1.69609	21	-1.57903
PF3D7_0321200	17	1.60165	14	1.92111
PF3D7_0321300	27	-0.808619	22	-0.431742
PF3D7_0321500	16	-1.60246	14	-1.18863
PF3D7_0321600	8	-1.52153	7	-1.81692
PF3D7_0321700	20	-2.05275	16	-1.74845
PF3D7_0321800	37	-1.82347	27	-1.28432
PF3D7_0321900	17	-1.31899	22	-1.52988
PF3D7_0322100	15	-2.44711	5	-0.943745
PF3D7_0322200	18	-1.94272	15	-1.87332
PF3D7_0322400	12	-1.87621	12	-1.46122
PF3D7_0322500	4	-1.26712	3	-1.55202
PF3D7_0322600	19	-1.52533	13	-1.21252
PF3D7_0322700	50	-2.40691	22	-1.58462
PF3D7_0323100	21	-2.03654	14	-1.51213
PF3D7_0323200	6	-2.01682	5	-1.88549
PF3D7_0323400	9	-1.30819	9	-1.62893
PF3D7_0323600	8	-0.828004	6	-1.13091
PF3D7_0323700	4	-1.26712	4	-1.08934
PF3D7_0323800	5	-1.82616	3	-1.23492
PF3D7_0324100	5	-1.30429	5	-1.0598
PF3D7_0402900	3	-0.360069	4	-0.8295
PF3D7_0403400	66	-2.01857	40	-1.62554
PF3D7_0403500	4	-1.86236	4	-1.60901
PF3D7_0403600	13	-2.11364	10	-1.55226
PF3D7_0403700	9	-1.75144	4	-1.36842
PF3D7_0403800	15	-2.13237	6	-1.35239
PF3D7_0403900	17	-2.47247	12	-2.17014
PF3D7_0404100	28	-2.27402	19	-1.7245
PF3D7_0404300	7	-1.97713	7	-1.61044
PF3D7_0404400	5	-1.90591	3	-1.21143
PF3D7_0404500	8	-0.148278	5	0.997077
PF3D7_0404600	67	-2.15646	39	-1.7208
PF3D7_0404700	7	-1.59951	5	-1.28769
PF3D7_0404800	8	-1.84697	4	-1.60901
PF3D7_0404900	7	-0.570072	6	-0.4379
PF3D7_0405000	6	-1.31554	5	-1.2058
PF3D7_0405100	20	-2.45811	12	-1.72348
PF3D7_0405300	64	-1.18793	45	-0.58368
PF3D7_0405400	34	-1.71907	18	-0.606164
PF3D7_0405500	3	-1.06139	4	-1.74374
PF3D7_0405600	5	-1.90591	5	-1.41052
PF3D7_0405700	37	-2.36095	21	-1.73264
PF3D7_0406400	5	-1.08182	3	-0.389294
PF3D7_0406500	32	-2.38965	16	-1.82148
PF3D7_0406700	8	-1.84073	11	-1.6161
PF3D7_0406800	5	-1.74286	4	-1.08934
PF3D7_0406900	28	-1.77331	16	-0.905583
PF3D7_0407000	5	-1.82616	5	-1.63982
PF3D7_0407100	6	-0.977313	4	-0.617782
PF3D7_0407200	6	-2.08974	3	-0.882574
PF3D7_0407600	18	-2.25567	8	-1.48738
PF3D7_0407700	23	-2.42293	7	-1.53772
PF3D7_0407800	26	-1.78977	12	-0.772787
PF3D7_0407900	4	-1.67155	3	-1.21143
PF3D7_0408000	7	-1.74739	5	-1.19761
PF3D7_0408100	15	-2.19741	6	-1.78105
PF3D7_0408600	23	-1.3171	15	-0.57488
PF3D7_0408700	22	-0.855323	17	-0.603058
PF3D7_0408900	10	-1.83999	4	-0.413183
PF3D7_0409000	35	-1.75302	22	-0.973546
PF3D7_0409300	16	-1.49632	8	0.174848
PF3D7_0409400	7	-1.26093	3	-0.177889
PF3D7_0409600	7	-2.1067	3	-1.7282
PF3D7_0409800	9	-1.83244	9	-0.953325
PF3D7_0409900	8	-1.52145	3	-0.177889
PF3D7_0410000	7	-1.37701	10	-1.86224
PF3D7_0410300	10	-1.88189	8	-1.11609
PF3D7_0410500	3	-1.25279	3	-1.21143
PF3D7_0410800	21	-1.69248	14	-0.972959
PF3D7_0410900	5	-1.9892	3	-1.7282
PF3D7_0411000	13	-1.89269	12	-1.72758
PF3D7_0411200	20	-1.88891	15	-1.64517
PF3D7_0411300	10	-1.99787	6	-1.71675
PF3D7_0411400	22	-0.948591	19	-1.21124
PF3D7_0411800	41	-1.51288	28	-1.15891
PF3D7_0411900	23	-0.957298	23	-0.974879
PF3D7_0412000	13	-1.11008	8	-0.287833
PF3D7_0412100	6	-2.01682	4	-1.88809
PF3D7_0412200	6	1.47715	7	0.429314
PF3D7_0412300	5	0.0187324	5	-0.557022
PF3D7_0413500	4	-0.860607	3	-1.19968
PF3D7_0413900	7	-0.669437	6	-1.22379
PF3D7_0414000	30	-0.840312	35	-0.897601
PF3D7_0414100	20	-0.420281	15	-1.65471
PF3D7_0414200	8	0.122054	6	0.555176
PF3D7_0414400	3	-1.34597	5	-1.22217
PF3D7_0414500	5	0.393728	5	1.03378
PF3D7_0414900	11	-0.93241	8	-1.11609
PF3D7_0415200	23	-1.51187	17	-0.880245
PF3D7_0415300	16	-1.906	10	-1.56847
PF3D7_0415800	6	-1.25348	5	-1.53336
PF3D7_0416000	7	-2.17166	5	-2.00833
PF3D7_0416100	4	-1.67155	3	-1.7282
PF3D7_0416300	4	-1.58237	4	-1.88809
PF3D7_0417400	63	-1.08093	52	-0.896183
PF3D7_0417600	10	-1.71244	8	-1.44739
PF3D7_0417800	9	1.13335	8	1.12306
PF3D7_0417900	7	0.590935	8	0.591833
PF3D7_0418000	64	-0.66228	42	0.488936
PF3D7_0418100	13	-1.78052	8	-1.19606
PF3D7_0418200	5	-1.12613	4	-0.742888
PF3D7_0418300	19	-2.09065	16	-1.87592
PF3D7_0418500	8	-0.665868	5	-0.501532
PF3D7_0418600	26	-1.04462	19	-0.509154
PF3D7_0418700	5	-0.743326	4	-0.85837
PF3D7_0418900	5	-1.27476	3	-0.894319
PF3D7_0419000	13	-1.88931	7	-1.20777
PF3D7_0419300	3	1.58543	5	0.260056
PF3D7_0419400	44	-1.64701	24	-0.699257
PF3D7_0419500	4	-1.49733	3	-1.55202
PF3D7_0419900	110	-0.968206	79	-0.207605
PF3D7_0420000	87	-1.07506	53	-0.457452
PF3D7_0420100	11	-0.69238	7	-0.141761
PF3D7_0420200	15	1.56077	13	1.76025
PF3D7_0420300	47	-1.071	38	-0.875298
PF3D7_0420400	9	-0.383659	7	-0.217905
PF3D7_0420500	14	-1.92106	9	-1.32231
PF3D7_0420600	11	-1.38721	8	-0.893317
PF3D7_0421700	95	-0.267016	77	-0.151742
PF3D7_0422000	5	0.0909066	3	1.02008
PF3D7_0422200	81	-1.88139	50	-0.909823
PF3D7_0422500	49	-0.711053	34	-0.206995
PF3D7_0422800	13	1.29364	13	1.02758
PF3D7_0423000	5	-1.74286	5	-2.00833
PF3D7_0423400	3	-1.69603	3	-1.7282
PF3D7_0423600	32	-2.13197	16	-1.11374
PF3D7_0423800	7	-1.85795	4	-1.46465
PF3D7_0424100	5	-0.668892	4	-0.36757
PF3D7_0424200	20	-2.14196	14	-1.54807
PF3D7_0424300	52	-0.39996	34	1.01723
PF3D7_0424400	217	0.881835	202	0.978922
PF3D7_0424500	4	-1.01823	4	-0.271335
PF3D7_0424600	7	0.550857	4	1.94208
PF3D7_0424700	14	-1.21321	7	-0.928576
PF3D7_0424800	5	-1.52488	3	-0.753382
PF3D7_0424900	10	-0.801778	11	-0.606191
PF3D7_0425000	35	0.281486	23	0.732989
PF3D7_0425100	29	0.504723	33	-0.561459
PF3D7_0425200	47	0.20236	45	-0.796752
PF3D7_0425300	22	-0.571217	19	-0.887888
PF3D7_0425400	19	0.361774	17	-0.28841
PF3D7_0500900	5	-1.00384	4	-0.877617
PF3D7_0501000	6	-1.66463	4	-0.319453
PF3D7_0501100	3	-0.167367	3	-0.224868
PF3D7_0501200	6	0.512124	3	2.0771
PF3D7_0501400	9	-1.78582	8	-1.90436
PF3D7_0501700	9	-1.53791	5	-0.567045
PF3D7_0501800	12	-0.909189	15	-0.825519
PF3D7_0502000	12	-1.69596	8	-1.29888
PF3D7_0502200	5	-1.9892	6	-1.99539
PF3D7_0502400	8	-1.59878	9	-1.99792
PF3D7_0502600	17	-1.92471	10	-1.11969
PF3D7_0503100	16	-1.66967	17	-1.66686
PF3D7_0503200	20	-0.120859	14	0.75598
PF3D7_0503500	19	-1.69975	11	-1.04694
PF3D7_0503600	18	-1.88737	10	-1.33765
PF3D7_0503800	3	-0.438775	5	-0.938936
PF3D7_0503900	7	-1.31621	4	-0.483053
PF3D7_0504000	34	-1.83066	22	-1.33343
PF3D7_0504200	9	-1.54473	4	-0.588911
PF3D7_0504400	8	-0.931522	12	-1.94476
PF3D7_0504500	5	-1.74286	4	-1.74374
PF3D7_0504700	25	-2.31767	15	-1.71291
PF3D7_0504800	66	-2.02018	44	-1.71503
PF3D7_0504900	3	-0.305039	6	-1.24522
PF3D7_0505000	41	-2.13772	25	-1.42699
PF3D7_0505100	32	-2.51887	15	-1.63501
PF3D7_0505200	6	-1.88028	3	-1.3876
PF3D7_0505400	7	-1.92014	4	-1.46465
PF3D7_0505500	15	-2.31254	4	-0.944982
PF3D7_0505700	12	-2.04294	3	-0.894319
PF3D7_0506200	6	-1.80426	4	-1.46465
PF3D7_0506500	54	-2.14985	35	-1.52146
PF3D7_0506800	13	-2.0066	13	-1.79077
PF3D7_0506900	13	-0.205196	11	-0.381408
PF3D7_0507200	10	-1.92154	7	-1.0999
PF3D7_0507300	22	-2.3996	9	-1.92516
PF3D7_0507500	8	-1.89561	6	-1.63816
PF3D7_0507800	27	-2.16024	10	-1.5761
PF3D7_0508000	11	0.364944	9	0.825805
PF3D7_0508100	19	-2.00039	9	-1.38987
PF3D7_0508200	4	-1.6658	3	-0.894319
PF3D7_0508400	7	-0.788288	5	-0.558856
PF3D7_0508500	27	-1.66225	24	-1.28426
PF3D7_0508700	22	-2.10479	20	-2.00964
PF3D7_0508800	4	1.53283	3	1.00833
PF3D7_0508900	43	-1.14929	33	-0.69619
PF3D7_0509100	15	-1.47448	10	-1.20412
PF3D7_0509400	32	-1.1976	25	-0.725563
PF3D7_0509600	9	-0.79191	10	-0.507841
PF3D7_0509700	8	-0.534861	6	-0.466477
PF3D7_0509800	8	-2.02033	6	-1.88822
PF3D7_0510000	7	-1.71007	7	-1.60752
PF3D7_0510100	28	-2.17687	16	-1.95918
PF3D7_0510200	7	-1.42262	4	-0.8295
PF3D7_0510800	4	-1.86236	3	-1.7282
PF3D7_0511200	6	-0.85009	4	-0.252088
PF3D7_0511300	26	0.974776	22	0.935795
PF3D7_0511400	15	0.0610862	13	0.337649
PF3D7_0511500	72	-2.38194	59	-1.92777
PF3D7_0511700	4	-1.57407	3	-1.03526
PF3D7_0511900	4	-0.555724	6	-1.99539
PF3D7_0512200	15	-1.13112	14	-0.728535
PF3D7_0512400	3	-1.57766	3	-1.7282
PF3D7_0512800	13	-0.94226	10	-0.946592
PF3D7_0513200	50	-1.82054	35	-1.3127
PF3D7_0513400	6	-1.54051	5	-1.30407
PF3D7_0513600	10	-1.79713	7	-1.9121
PF3D7_0513700	11	-2.08131	4	-1.31068
PF3D7_0514100	13	-2.12629	11	-2.11797
PF3D7_0514200	20	-2.18044	6	-0.730821
PF3D7_0514300	14	-0.943749	8	-0.179303
PF3D7_0514700	15	-0.834537	14	-1.17784
PF3D7_0514800	14	-0.422589	10	-0.302773
PF3D7_0514900	6	-1.87097	3	-1.7282
PF3D7_0515300	9	-1.60273	4	-1.08934
PF3D7_0515500	12	-1.30303	6	-0.366455
PF3D7_0515600	15	-2.07705	10	-2.08162
PF3D7_0516000	6	-1.80736	6	-2.10255
PF3D7_0516100	29	-1.19873	17	-0.0875559
PF3D7_0516300	14	1.19608	13	1.49871
PF3D7_0516400	8	-2.1226	3	-1.3876
PF3D7_0516500	3	-1.69603	3	-1.21143
PF3D7_0516600	15	-2.1847	9	-2.06548
PF3D7_0516700	7	-2.04175	4	-1.60901
PF3D7_0516800	25	-2.34397	11	-1.16154
PF3D7_0517100	8	-1.6549	4	-1.26256
PF3D7_0517200	8	-1.96171	3	-1.55202
PF3D7_0517500	3	-1.23768	3	-1.09398
PF3D7_0517600	8	-2.23984	3	-1.21143
PF3D7_0517800	3	-0.530014	3	-1.21143
PF3D7_0518100	15	-1.69577	13	-1.33124
PF3D7_0518500	10	-2.29794	5	-1.77085
PF3D7_0518600	7	-2.04451	4	-1.60901
PF3D7_0518700	26	-2.10879	8	-1.50451
PF3D7_0519300	15	-0.253653	13	0.537522
PF3D7_0519500	24	-1.6294	14	-0.649457
PF3D7_0519600	10	-1.41028	6	-0.945154
PF3D7_0519900	9	-1.4765	6	-1.05946
PF3D7_0520100	9	-1.59136	5	-0.214913
PF3D7_0520200	13	-2.14568	5	-1.29588
PF3D7_0520400	3	-0.250473	3	-0.177889
PF3D7_0520700	18	-1.78904	12	-1.6825
PF3D7_0520800	26	-2.05477	15	-1.16422
PF3D7_0521000	3	-1.69603	3	-1.55202
PF3D7_0521100	13	-2.26796	14	-1.72725
PF3D7_0521200	3	-1.25279	3	-0.894319
PF3D7_0521300	12	-2.3854	9	-1.80676
PF3D7_0521700	13	-2.46109	5	-2.00833
PF3D7_0521800	10	-1.982	5	-2.00833
PF3D7_0521900	20	-2.43873	13	-1.73715
PF3D7_0522100	10	-0.582216	7	-0.0338913
PF3D7_0522300	6	-1.88028	6	-1.43098
PF3D7_0522400	96	-1.70032	69	-1.47703
PF3D7_0522900	15	-1.87445	7	-0.795326
PF3D7_0523000	13	-0.276035	9	0.408281
PF3D7_0523200	18	-1.54102	14	-0.735724
PF3D7_0523700	15	-1.66138	9	-1.59775
PF3D7_0523800	4	-1.48489	3	-1.55202
PF3D7_0524100	21	-1.06748	21	-1.11818
PF3D7_0524300	8	-0.039771	9	-0.490795
PF3D7_0524400	5	-1.90591	3	-1.3876
PF3D7_0524900	14	-1.6602	10	-1.17551
PF3D7_0525000	13	-2.0234	7	-1.71539
PF3D7_0525100	15	0.102497	13	0.413687
PF3D7_0525200	18	-2.36306	9	-1.99272
PF3D7_0525400	3	-1.15457	4	-1.60901
PF3D7_0525500	29	-2.15322	22	-1.84547
PF3D7_0525600	7	-1.74462	6	-1.47384
PF3D7_0525900	3	-1.69603	3	-1.7282
PF3D7_0526000	10	-1.88181	8	-1.73871
PF3D7_0526200	12	-1.71038	3	0.0217722
PF3D7_0526300	5	-1.9892	3	-1.3876
PF3D7_0526500	13	-2.08581	11	-1.4921
PF3D7_0526600	60	-0.974237	51	-0.691408
PF3D7_0526700	12	-1.83836	9	-1.25475
PF3D7_0527200	4	-1.76488	3	-1.7282
PF3D7_0527300	7	-1.76465	5	-1.39415
PF3D7_0527600	15	-2.24806	10	-1.92901
PF3D7_0527900	5	-1.9892	3	-1.55202
PF3D7_0528100	21	-1.52026	13	-1.16432
PF3D7_0528200	8	-0.764397	3	-0.471507
PF3D7_0528300	13	-2.3835	8	-1.67017
PF3D7_0528400	16	-1.92714	9	-1.07059
PF3D7_0528500	12	-1.30635	9	-1.22267
PF3D7_0528700	5	-0.307358	5	-0.468776
PF3D7_0528800	13	-1.62957	6	-0.74511
PF3D7_0528900	13	0.566368	13	0.0278612
PF3D7_0529000	15	0.215092	10	1.457
PF3D7_0529200	16	-1.2926	12	-0.683767
PF3D7_0529300	3	0.953314	4	0.498547
PF3D7_0529400	20	-1.96563	14	-1.76015
PF3D7_0529500	6	-0.40481	7	-0.414608
PF3D7_0529700	12	-1.99607	10	-2.20085
PF3D7_0529800	36	-1.04341	33	-0.577826
PF3D7_0530300	25	-2.45206	13	-1.87884
PF3D7_0530400	34	-2.35752	13	-1.64666
PF3D7_0530500	12	-1.95822	4	-1.74374
PF3D7_0530600	5	-1.9892	4	-1.60901
PF3D7_0530700	28	-2.26638	12	-1.1334
PF3D7_0530800	8	-2.23984	7	-1.71507
PF3D7_0530900	49	-2.53151	22	-2.12324
PF3D7_0531000	5	-1.26791	8	-1.5902
PF3D7_0531100	60	-2.37384	49	-1.96704
PF3D7_0531400	21	-2.41691	11	-1.93285
PF3D7_0531500	24	-1.77871	21	-1.71592
PF3D7_0531600	5	-1.51425	4	-0.85837
PF3D7_0531700	7	-0.0807443	7	-0.509788
PF3D7_0532000	9	-1.14765	5	-0.51791
PF3D7_0532200	12	-1.60457	12	-1.70709
PF3D7_0532300	14	0.796649	12	0.895026
PF3D7_0532400	10	-1.6978	4	-0.733264
PF3D7_0532500	5	-0.488578	4	0.354194
PF3D7_0532600	5	-0.886877	3	-0.35406
PF3D7_0601200	15	-1.72976	13	-2.09635
PF3D7_0601500	6	0.923271	5	1.43929
PF3D7_0601600	6	-0.392398	5	0.650242
PF3D7_0602000	12	-2.21777	3	-1.3876
PF3D7_0602100	26	-1.88303	19	-1.60771
PF3D7_0602400	8	-2.23984	3	-1.7282
PF3D7_0602600	11	-1.86062	10	-1.81932
PF3D7_0602700	9	0.346418	8	0.060606
PF3D7_0602800	16	-0.577915	17	-0.00555363
PF3D7_0602900	6	-1.5343	4	0.0173708
PF3D7_0603000	7	-1.44335	5	-1.03383
PF3D7_0603100	5	-1.58336	7	-2.08342
PF3D7_0603200	5	-1.90591	5	-1.64801
PF3D7_0603300	3	-1.69603	5	-1.88549
PF3D7_0603400	28	-2.40053	9	-1.77964
PF3D7_0603600	49	-2.08309	29	-1.73463
PF3D7_0603800	20	-1.56535	14	-0.987337
PF3D7_0603900	4	-1.33971	3	-1.37585
PF3D7_0604000	29	-2.50532	22	-2.1184
PF3D7_0604100	20	-2.43406	12	-2.0554
PF3D7_0604300	12	-1.7978	10	-1.42349
PF3D7_0604400	4	-1.26712	4	-1.88809
PF3D7_0604500	23	-2.47386	19	-2.30361
PF3D7_0604600	19	-2.28397	18	-1.96361
PF3D7_0604700	7	-1.92843	3	-1.3876
PF3D7_0604800	11	-2.39007	12	-2.16605
PF3D7_0605100	4	-1.58237	3	-1.7282
PF3D7_0605200	4	-1.76484	8	-2.07573
PF3D7_0605600	28	-1.89995	34	-1.76524
PF3D7_0605700	4	-1.00878	4	-1.24832
PF3D7_0605800	27	-1.98934	23	-1.74477
PF3D7_0606000	24	-1.55548	21	-1.48333
PF3D7_0606100	11	-2.29909	6	-1.7882
PF3D7_0606500	7	-1.98509	5	-1.88549
PF3D7_0606600	22	-1.83678	19	-1.96013
PF3D7_0606700	8	-0.965197	9	-1.28593
PF3D7_0606800	3	-1.57766	3	-0.84734
PF3D7_0607100	7	-2.1728	3	-1.21143
PF3D7_0607300	4	-0.323433	6	-0.666521
PF3D7_0607400	3	-1.06139	6	-1.5812
PF3D7_0607500	11	-1.05824	7	-0.33212
PF3D7_0607600	14	-1.77749	5	-0.296804
PF3D7_0607700	36	-1.90681	24	-1.8581
PF3D7_0607900	6	-1.94389	3	-1.3876
PF3D7_0608000	5	-1.9892	4	-1.74017
PF3D7_0608100	9	-2.2441	7	-1.6329
PF3D7_0608300	20	-0.952784	21	-1.05271
PF3D7_0608900	10	-2.34708	9	-1.8472
PF3D7_0609000	52	-2.10002	34	-1.30636
PF3D7_0609100	11	-0.742575	7	-0.0984786
PF3D7_0609200	6	-1.66463	5	-1.88549
PF3D7_0609300	19	-2.37544	9	-1.41066
PF3D7_0609500	13	-2.06857	6	-1.31666
PF3D7_0609600	28	-0.745866	24	0.0973975
PF3D7_0609700	22	-1.40582	15	-0.913581
PF3D7_0609800	5	-1.82472	3	-1.21143
PF3D7_0609900	16	-2.44162	9	-1.55098
PF3D7_0610200	15	-1.94248	5	-0.673504
PF3D7_0611400	3	-1.69603	3	-1.7282
PF3D7_0611600	10	-2.11392	6	-1.80249
PF3D7_0611800	28	-2.14189	15	-1.80409
PF3D7_0612100	6	-1.50172	3	-0.671168
PF3D7_0612200	24	-1.36011	13	-0.519398
PF3D7_0612700	4	-1.86236	6	-1.80249
PF3D7_0612800	8	-0.0796815	6	0.462299
PF3D7_0612900	21	-0.814463	13	0.0588443
PF3D7_0613300	21	-1.65674	12	-0.469548
PF3D7_0613500	8	-0.675072	8	-0.996135
PF3D7_0613600	9	-1.98596	4	-0.781382
PF3D7_0613700	6	-2.08974	3	-1.55202
PF3D7_0613800	46	-1.62237	35	-1.16592
PF3D7_0613900	33	-2.30623	23	-1.5782
PF3D7_0614100	9	-0.401854	7	-0.268667
PF3D7_0614200	12	-1.85818	5	-0.689882
PF3D7_0614300	7	-2.10661	5	-1.76428
PF3D7_0614700	6	-2.01682	3	-1.55202
PF3D7_0614900	8	-1.89561	5	-1.77085
PF3D7_0615100	5	1.29048	6	0.555176
PF3D7_0615400	31	-1.63259	12	-0.182701
PF3D7_0615500	3	-1.57766	3	-1.7282
PF3D7_0615600	37	-1.91671	17	-1.02906
PF3D7_0615800	17	-2.53157	8	-2.07573
PF3D7_0615900	35	-1.88258	19	-1.05981
PF3D7_0616000	5	-1.52488	3	-0.565466
PF3D7_0616200	7	-1.68076	4	-1.33955
PF3D7_0616400	19	-0.383728	18	-0.413476
PF3D7_0616500	25	-2.01637	23	-1.99357
PF3D7_0616600	9	-1.54018	3	-0.177889
PF3D7_0616800	4	-1.67155	4	-1.46465
PF3D7_0616900	18	-2.35028	11	-2.06067
PF3D7_0617100	6	-2.08974	5	-1.64801
PF3D7_0617200	6	-1.80736	4	-1.74017
PF3D7_0618000	6	-2.08974	5	-1.76266
PF3D7_0618400	5	-1.82616	4	-1.74374
PF3D7_0618600	6	-2.0168	6	-1.76875
PF3D7_0618800	6	-1.54361	5	-0.567045
PF3D7_0618900	8	-2.01285	9	-1.87838
PF3D7_0619000	19	-1.75039	22	-1.78902
PF3D7_0619200	7	-0.554732	9	-1.04167
PF3D7_0619300	41	-2.00512	37	-1.86165
PF3D7_0619500	20	-1.11113	19	-0.40096
PF3D7_0619600	22	0.278895	14	0.716441
PF3D7_0619700	10	-0.806826	8	-0.73909
PF3D7_0619800	43	-1.10276	29	-0.479465
PF3D7_0620000	4	-0.794238	4	-1.19519
PF3D7_0620300	11	-2.25553	6	-2.10255
PF3D7_0620400	11	-0.185203	16	-1.28347
PF3D7_0620500	7	-2.04451	7	-1.89941
PF3D7_0620600	6	-1.13712	3	-0.33057
PF3D7_0620700	4	-0.574391	4	-0.540794
PF3D7_0621000	11	-2.30102	4	-1.88809
PF3D7_0621100	24	-1.6284	13	-0.645769
PF3D7_0621300	7	-0.871207	6	-0.816554
PF3D7_0621400	6	-1.20383	4	-0.598535
PF3D7_0621700	19	-1.32653	13	-1.20486
PF3D7_0621900	11	-1.1289	6	-0.766543
PF3D7_0622100	13	-2.16592	10	-2.05778
PF3D7_0622300	10	-1.77308	5	-0.902799
PF3D7_0622500	8	-2.02033	3	-0.84734
PF3D7_0622700	4	-1.26712	3	-0.964787
PF3D7_0622800	15	-2.12415	8	-1.76156
PF3D7_0622900	18	-2.34069	15	-2.17016
PF3D7_0623100	19	-2.25408	15	-1.95339
PF3D7_0623300	8	0.0338141	6	0.498021
PF3D7_0623600	3	-1.69603	3	-1.7282
PF3D7_0623700	21	-2.04547	9	-1.3379
PF3D7_0623800	41	-2.24562	15	-0.700199
PF3D7_0624200	8	-1.90062	7	-2.1786
PF3D7_0624300	7	-2.17166	5	-1.88549
PF3D7_0624400	9	-1.64935	9	-1.6809
PF3D7_0624600	25	-1.91594	17	-1.38744
PF3D7_0624700	6	-0.888877	5	-0.552663
PF3D7_0624800	21	-1.86525	14	-1.15803
PF3D7_0625200	6	-1.41018	7	-1.64559
PF3D7_0625300	19	-1.42349	13	-0.710869
PF3D7_0625400	7	-0.954127	7	-1.39813
PF3D7_0625800	8	-2.1251	5	-1.77085
PF3D7_0625900	7	-0.745447	9	-1.10404
PF3D7_0626000	17	-1.77733	13	-1.56483
PF3D7_0626100	7	-1.16804	7	-1.74077
PF3D7_0626200	6	-2.01682	5	-1.3532
PF3D7_0626300	8	-2.06648	8	-2.24138
PF3D7_0626400	14	-1.70072	7	-1.72174
PF3D7_0626500	13	-2.11448	7	-2.08342
PF3D7_0627100	8	-2.1226	7	-1.29026
PF3D7_0627200	6	-1.35449	4	-0.511923
PF3D7_0627300	5	-0.805354	3	-0.671168
PF3D7_0627700	7	-0.0550132	9	-0.482075
PF3D7_0627800	21	2.10389	19	0.316831
PF3D7_0628100	78	-1.49733	71	-1.4811
PF3D7_0628200	27	-2.00986	19	-1.55815
PF3D7_0628700	3	-0.406613	3	-0.142654
PF3D7_0628800	7	-2.1067	5	-2.00833
PF3D7_0628900	13	-1.27875	5	0.481163
PF3D7_0629100	3	-0.406613	4	-0.733264
PF3D7_0629300	6	-0.168983	5	0.50573
PF3D7_0629700	49	-1.87367	38	-0.742699
PF3D7_0629800	5	-1.0127	7	-1.32198
PF3D7_0630000	15	-0.608762	11	-0.189245
PF3D7_0630100	7	-0.333614	11	-1.26732
PF3D7_0630300	34	0.00161843	30	0.214007
PF3D7_0630400	8	-0.64716	6	-0.580788
PF3D7_0630600	7	1.07325	8	0.500439
PF3D7_0630700	23	-0.646745	14	-0.4266
PF3D7_0630800	33	0.538937	30	-0.0204782
PF3D7_0630900	9	-0.483732	8	-0.482045
PF3D7_0631100	3	1.2838	5	-0.0511304
PF3D7_0703500	41	-2.7412	14	-2.36042
PF3D7_0703700	9	-1.82675	4	-0.088488
PF3D7_0703800	9	-1.39007	9	-1.25995
PF3D7_0703900	99	-1.15421	83	-0.859527
PF3D7_0704000	38	-1.71973	31	-1.68081
PF3D7_0704100	46	-2.31255	35	-2.00401
PF3D7_0704200	11	-0.91985	16	-1.7961
PF3D7_0704300	31	-2.33434	20	-1.99123
PF3D7_0704400	13	-1.70715	9	-1.15601
PF3D7_0704500	24	-2.41367	12	-2.16605
PF3D7_0704600	67	-0.978305	69	-1.04485
PF3D7_0704700	18	-1.6548	12	-1.25633
PF3D7_0704800	19	-2.01625	14	-1.43664
PF3D7_0705000	4	-1.49266	5	-1.41052
PF3D7_0705100	17	-0.444191	13	-1.13593
PF3D7_0705200	25	-0.52806	24	-0.964965
PF3D7_0705300	5	-1.03397	6	-1.68817
PF3D7_0705500	35	-1.74034	26	-1.94172
PF3D7_0705600	11	-2.18197	10	-1.99101
PF3D7_0705800	6	-2.08974	3	-1.54813
PF3D7_0706000	5	-1.31576	6	-1.19521
PF3D7_0706100	26	-2.01653	17	-1.86731
PF3D7_0706500	22	-1.38706	16	-1.34432
PF3D7_0706600	3	-1.57766	6	-1.60959
PF3D7_0706700	7	-1.85795	4	-0.598535
PF3D7_0707200	28	-1.15631	20	-0.581277
PF3D7_0707300	11	-1.66221	5	0.279782
PF3D7_0707500	17	-1.65979	12	-1.42024
PF3D7_0707700	8	-2.18122	3	-1.37585
PF3D7_0707800	7	-1.86347	4	-1.4839
PF3D7_0708000	3	-0.0364109	4	-1.07971
PF3D7_0708200	17	-1.19166	12	0.0590706
PF3D7_0708400	5	-1.096	4	-0.872408
PF3D7_0708500	8	-1.52893	9	-1.8576
PF3D7_0708800	3	-1.69603	4	-1.88809
PF3D7_0709000	4	0.697749	7	-0.469595
PF3D7_0709100	18	1.97135	17	0.24349
PF3D7_0709200	5	-0.835482	5	-0.837286
PF3D7_0709300	49	0.314435	45	-0.267523
PF3D7_0709400	16	-0.640887	16	-1.28347
PF3D7_0709600	34	-0.838401	28	-1.20353
PF3D7_0709700	6	0.423689	7	-0.598622
PF3D7_0709900	32	-1.70608	20	-1.29678
PF3D7_0710000	78	0.862513	61	1.05983
PF3D7_0710100	9	0.728514	8	0.203409
PF3D7_0710200	119	1.43873	108	1.68894
PF3D7_0710300	9	0.238385	9	0.356311
PF3D7_0710400	8	1.39077	8	1.00882
PF3D7_0710500	11	-1.00598	6	-0.113912
PF3D7_0710700	6	-0.6211	5	-0.853664
PF3D7_0710900	7	-0.565788	5	-0.33775
PF3D7_0711000	15	0.107437	8	1.55718
PF3D7_0711200	29	0.104522	25	0.251268
PF3D7_0711400	25	-1.45232	14	-1.14466
PF3D7_0711500	17	0.578103	15	0.376868
PF3D7_0711600	4	-0.978975	3	-0.788616
PF3D7_0713400	7	-0.196798	5	-0.296804
PF3D7_0713500	35	-0.188719	35	0.153561
PF3D7_0713600	28	-0.0620617	25	0.0877459
PF3D7_0713900	41	-0.236521	38	-0.0363245
PF3D7_0714200	10	-2.29794	3	-1.3876
PF3D7_0714300	11	-2.34458	7	-1.98824
PF3D7_0714600	6	-1.28664	6	-0.959443
PF3D7_0715200	25	-1.40854	16	-0.73616
PF3D7_0715300	4	-1.58237	4	-1.88809
PF3D7_0715800	6	-1.42725	4	-1.22406
PF3D7_0715900	7	-0.395804	6	-0.673666
PF3D7_0716000	14	-0.151218	10	0.17413
PF3D7_0716100	7	-1.43229	6	-0.980602
PF3D7_0716200	8	-1.21588	8	-1.33315
PF3D7_0716300	6	0.875174	7	-0.167142
PF3D7_0716500	7	-2.04331	5	-1.64801
PF3D7_0716600	6	-1.013	4	-0.704394
PF3D7_0716700	27	-1.7979	26	-1.54934
PF3D7_0717000	5	0.334959	6	-0.0878225
PF3D7_0717100	7	-0.673659	6	-0.637944
PF3D7_0717200	5	-1.42741	4	-1.60901
PF3D7_0717300	5	0.188779	4	0.673003
PF3D7_0717400	5	-0.691931	3	-1.3876
PF3D7_0717600	13	-2.20893	6	-1.531
PF3D7_0717800	10	-2.01146	8	-1.73871
PF3D7_0717900	13	-1.05364	7	0.443396
PF3D7_0718000	45	-2.27915	31	-1.96345
PF3D7_0718100	20	-2.33145	14	-1.96503
PF3D7_0718300	20	-1.30213	18	-0.967187
PF3D7_0718600	15	-2.26021	6	-1.80249
PF3D7_0718700	6	-1.61343	5	-1.88549
PF3D7_0718800	4	-1.49733	3	-1.09398
PF3D7_0719400	23	-1.78702	11	-0.711971
PF3D7_0719900	37	-2.34255	22	-2.28748
PF3D7_0720400	11	1.01407	11	1.31548
PF3D7_0720700	26	-2.34107	13	-1.19721
PF3D7_0721000	47	-2.06899	22	-1.15469
PF3D7_0721200	13	-1.796	7	-1.36006
PF3D7_0721300	7	-1.8234	7	-1.98824
PF3D7_0721500	13	-1.60005	4	-0.646653
PF3D7_0722100	8	-2.1226	4	-1.46465
PF3D7_0722300	12	-2.09791	7	-1.89941
PF3D7_0723100	4	-1.58237	3	-1.23492
PF3D7_0723400	14	-2.30452	14	-1.63075
PF3D7_0723500	5	-1.58336	3	-1.37585
PF3D7_0723700	10	-1.67584	6	-0.802265
PF3D7_0723800	20	-2.23932	16	-1.80867
PF3D7_0723900	19	-1.9638	15	-1.62485
PF3D7_0724000	23	-1.87719	11	-1.23646
PF3D7_0724100	7	-1.63683	6	-1.50956
PF3D7_0724200	4	-1.39156	4	-1.60901
PF3D7_0724600	25	-2.00537	16	-1.46601
PF3D7_0724700	37	-2.20528	23	-1.89147
PF3D7_0724900	29	-2.20753	17	-1.91287
PF3D7_0725000	15	-2.09648	7	-0.985684
PF3D7_0725100	24	-1.97813	17	-1.515
PF3D7_0725300	11	-2.10067	5	-1.77085
PF3D7_0725700	14	-0.983041	9	-0.722491
PF3D7_0726000	9	-0.293821	8	-0.4135
PF3D7_0726100	12	-1.39405	12	-0.948993
PF3D7_0726200	11	-1.62834	8	-1.14465
PF3D7_0726300	13	-1.9364	12	-1.67841
PF3D7_0726400	60	-2.06968	61	-2.03246
PF3D7_0726500	37	-2.3867	29	-1.92623
PF3D7_0726600	6	-2.08974	4	-1.88809
PF3D7_0726900	6	-2.01682	4	-1.60901
PF3D7_0727000	22	-1.60041	12	-0.506429
PF3D7_0727100	5	-0.723832	7	-1.08721
PF3D7_0727200	13	-1.36477	9	0.0133112
PF3D7_0727300	20	-1.39041	9	0.158826
PF3D7_0727500	17	-2.27434	5	-1.29588
PF3D7_0727600	20	-1.80188	17	-1.01995
PF3D7_0727700	19	-2.00283	12	-0.940779
PF3D7_0727800	31	-2.14149	17	-2.17406
PF3D7_0727900	28	-2.53568	20	-2.31215
PF3D7_0728100	93	-2.35838	52	-1.86193
PF3D7_0728600	24	-2.42508	18	-1.91451
PF3D7_0728700	9	-2.2441	5	-1.40234
PF3D7_0728800	3	-1.46433	3	-1.55202
PF3D7_0728900	11	-0.32458	8	0.420469
PF3D7_0729100	33	-2.36718	15	-1.68243
PF3D7_0729300	19	-2.45777	5	-1.12391
PF3D7_0729500	18	-1.39335	11	-1.06457
PF3D7_0729700	19	0.633474	15	1.23378
PF3D7_0729900	43	-2.32856	33	-1.89816
PF3D7_0730100	8	-1.14854	4	-0.3387
PF3D7_0730200	8	-1.95774	6	-1.99174
PF3D7_0730300	21	-2.13146	11	-1.36072
PF3D7_0730500	33	-2.31998	19	-1.79218
PF3D7_0730900	6	-1.87408	4	-1.88809
PF3D7_0731100	8	-1.88189	3	-0.57721
PF3D7_0731400	8	-1.28822	5	-0.665315
PF3D7_0731500	31	1.00675	24	0.946344
PF3D7_0731600	10	-1.65807	4	-1.22406
PF3D7_0731800	11	0.886257	12	0.722917
PF3D7_0800600	6	-0.627561	4	-1.06899
PF3D7_0800900	4	-0.472763	3	-0.0839306
PF3D7_0801000	8	-0.185694	8	-1.52736
PF3D7_0801100	16	-1.79464	10	-1.88609
PF3D7_0801700	16	-2.0302	12	-1.62104
PF3D7_0801800	4	-1.58237	4	-1.33955
PF3D7_0801900	24	-2.53372	16	-2.12891
PF3D7_0802000	7	-0.437264	4	0.844994
PF3D7_0802100	23	-2.09618	17	-1.7033
PF3D7_0802300	8	-0.721992	7	-0.376537
PF3D7_0802500	6	-2.08974	6	-1.99539
PF3D7_0802600	15	-2.09275	4	0.075112
PF3D7_0803100	15	-2.18096	7	-1.44889
PF3D7_0803400	5	-1.90591	3	-1.21143
PF3D7_0803500	8	-0.986399	4	0.161724
PF3D7_0803600	12	-1.64369	11	-1.41929
PF3D7_0804000	8	-1.76465	5	-1.77085
PF3D7_0804300	3	-1.69603	3	-1.21143
PF3D7_0804500	42	-2.07159	25	-1.56254
PF3D7_0804700	6	-1.73444	3	-1.3876
PF3D7_0805300	7	-1.56911	3	-1.03526
PF3D7_0805500	11	-2.17423	5	-2.00833
PF3D7_0805700	3	-1.69603	4	-1.59159
PF3D7_0806000	5	-1.90591	5	-1.63982
PF3D7_0806100	6	1.12341	6	0.147944
PF3D7_0806200	7	-1.13379	3	-0.471507
PF3D7_0806300	10	-0.588489	8	-0.482045
PF3D7_0806500	4	-1.76488	7	-1.89306
PF3D7_0806700	5	-1.82616	5	-1.63982
PF3D7_0807100	10	-1.86195	8	-2.07001
PF3D7_0807700	11	-1.22807	9	-0.974113
PF3D7_0807800	4	-0.873051	3	-0.741637
PF3D7_0808000	8	-1.34061	6	-1.58101
PF3D7_0808100	16	-2.34378	6	-0.972999
PF3D7_0808200	5	-1.22714	5	-1.07477
PF3D7_0808300	4	-0.555724	4	-0.088488
PF3D7_0808500	3	-0.911015	3	-0.988798
PF3D7_0809200	14	0.659541	9	1.12546
PF3D7_0809300	3	-0.814591	5	-1.27131
PF3D7_0809400	16	-0.670605	13	-0.529342
PF3D7_0809600	47	-1.62163	22	-0.188569
PF3D7_0809700	10	-0.115248	7	2.10447
PF3D7_0809800	8	-0.450101	7	0.188194
PF3D7_0809900	6	0.0978745	5	-0.238862
PF3D7_0810200	6	-1.59791	3	-0.177889
PF3D7_0810300	4	-0.877199	3	-1.05875
PF3D7_0810500	5	0.125066	4	0.59615
PF3D7_0811200	9	-1.15467	5	-0.812719
PF3D7_0811500	3	-0.470258	6	-1.20235
PF3D7_0811600	4	-1.76488	3	-1.3876
PF3D7_0811700	5	-0.270141	4	-0.165476
PF3D7_0811900	4	-0.222482	4	-1.19519
PF3D7_0812100	8	-1.78087	4	-1.18557
PF3D7_0812200	3	-0.890143	3	-1.23492
PF3D7_0812900	4	-1.86236	3	-1.7282
PF3D7_0813000	4	-1.66741	4	-1.60901
PF3D7_0813400	8	-1.94344	3	-1.7282
PF3D7_0813500	4	-1.16964	4	-1.3203
PF3D7_0814500	7	-1.79299	3	-1.3876
PF3D7_0814600	3	-0.530014	3	-1.21143
PF3D7_0814700	9	-0.455629	10	-0.636605
PF3D7_0815100	10	-1.57652	8	-0.601999
PF3D7_0815300	9	-1.59363	4	-0.733264
PF3D7_0815600	3	0.82143	4	0.0366179
PF3D7_0815800	16	-1.95057	9	-1.11963
PF3D7_0816300	11	-1.66802	8	-1.76156
PF3D7_0816800	3	-0.73904	3	-1.05875
PF3D7_0817100	6	-1.20849	5	-0.870043
PF3D7_0817200	5	-1.30335	5	-1.23855
PF3D7_0817300	9	-2.19293	11	-1.94607
PF3D7_0817400	6	-1.39777	7	-1.52606
PF3D7_0817700	15	-0.470861	14	-0.674415
PF3D7_0818300	5	-1.66311	4	-1.4839
PF3D7_0818600	12	-0.0684404	9	-0.498656
PF3D7_0818700	3	-1.69603	4	-1.74374
PF3D7_0819000	10	-2.10347	6	-1.88822
PF3D7_0819200	4	-1.07423	5	-1.13209
PF3D7_0819300	6	-1.80736	5	-1.52517
PF3D7_0819700	7	-1.91461	10	-1.91947
PF3D7_0819800	16	-1.84019	11	-1.97691
PF3D7_0820000	12	-2.22679	7	-2.08342
PF3D7_0820200	6	-1.13712	5	-0.747206
PF3D7_0820300	11	-1.46863	7	-0.516133
PF3D7_0820500	6	-1.14798	4	-0.646653
PF3D7_0820800	7	-1.64512	3	-1.55202
PF3D7_0820900	19	-1.76439	10	-1.41887
PF3D7_0821300	6	-1.24882	4	-0.85837
PF3D7_0821600	3	-0.973249	3	-0.471507
PF3D7_0822200	12	-1.82934	10	-1.64287
PF3D7_0822400	7	-1.58293	3	-1.37585
PF3D7_0822500	4	-1.86236	3	-1.7282
PF3D7_0822600	4	-0.398098	4	-0.0114997
PF3D7_0822700	8	-0.723239	7	-1.32198
PF3D7_0822900	22	-2.16428	14	-1.50853
PF3D7_0823000	6	-1.80736	3	-0.718147
PF3D7_0823100	8	-0.934017	4	-1.4839
PF3D7_0823300	12	-1.50761	5	-0.70626
PF3D7_0823800	4	0.11004	5	-0.133022
PF3D7_0824000	7	-2.1067	4	-1.88809
PF3D7_0824300	5	-1.23246	4	-0.592507
PF3D7_0824400	4	0.137002	6	0.676631
PF3D7_0824800	6	-1.67083	6	-2.10255
PF3D7_0824900	8	-2.1226	3	-1.55202
PF3D7_0825000	13	-2.11364	7	-2.1786
PF3D7_0825500	10	-0.778776	5	1.10354
PF3D7_0825700	4	-0.0517347	5	-0.444208
PF3D7_0825800	5	0.926114	6	-0.252144
PF3D7_0825900	3	0.709031	4	-0.540794
PF3D7_0826000	13	-1.27537	6	0.662343
PF3D7_0826100	66	-1.69153	40	-1.54893
PF3D7_0826200	5	-1.43095	4	-1.88809
PF3D7_0826500	7	-1.46783	4	-0.8295
PF3D7_0826900	9	-1.40827	4	-1.22406
PF3D7_0827000	18	-1.16899	7	0.156467
PF3D7_0827100	11	-1.2344	6	-0.516488
PF3D7_0827200	10	-1.94873	8	-1.81297
PF3D7_0827300	9	-1.99961	13	-1.93245
PF3D7_0827600	17	-2.37911	5	-1.88549
PF3D7_0827700	8	-1.18595	10	-1.12305
PF3D7_0827800	16	-2.21732	13	-1.94011
PF3D7_0828100	8	-1.53267	6	-0.80941
PF3D7_0828200	9	-2.2441	4	-1.33955
PF3D7_0828300	8	-1.85695	4	-0.887241
PF3D7_0828700	7	-1.85795	9	-1.76405
PF3D7_0828800	8	-1.38925	4	-1.07971
PF3D7_0829000	13	-2.30423	5	-1.76266
PF3D7_0829400	3	-1.57766	3	-1.7282
PF3D7_0829500	26	-2.19282	22	-1.86721
PF3D7_0829600	3	0.915538	3	0.902629
PF3D7_0829800	6	-0.718023	5	-0.902799
PF3D7_0829900	9	-1.50493	5	-0.665315
PF3D7_0830100	7	-1.72528	3	-1.047
PF3D7_0830300	8	-0.00110763	7	-0.522478
PF3D7_0830500	6	-1.41639	3	-1.55202
PF3D7_0830900	4	-0.248404	3	-0.718147
PF3D7_0831000	9	-2.2441	5	-1.66439
PF3D7_0831200	6	-2.01682	6	-2.10255
PF3D7_0831300	7	-1.73633	8	-1.75013
PF3D7_0831400	4	1.26173	4	0.16628
PF3D7_0901700	11	0.244543	10	0.336276
PF3D7_0901900	15	-2.08004	10	-1.91947
PF3D7_0902000	14	-1.18785	12	-0.981776
PF3D7_0902100	4	0.0250044	4	-0.126982
PF3D7_0902300	6	-2.08974	5	-1.76266
PF3D7_0902400	9	-2.14403	6	-1.99539
PF3D7_0902500	12	-0.460377	8	-0.0707727
PF3D7_0902600	9	-0.645213	7	-0.554205
PF3D7_0902700	8	-2.24076	4	-1.88809
PF3D7_0902800	13	-2.31266	9	-1.85388
PF3D7_0902900	14	-0.37806	12	-0.395787
PF3D7_0903100	3	-1.57766	3	-1.21143
PF3D7_0903200	5	-1.20763	7	-1.63069
PF3D7_0903300	90	-2.30138	48	-1.87597
PF3D7_0903400	51	-1.39329	35	-0.892866
PF3D7_0903500	34	-1.6654	23	-1.4529
PF3D7_0903600	18	-1.68676	10	-1.3615
PF3D7_0903800	25	-1.66773	15	-1.50292
PF3D7_0904100	16	-2.08642	13	-1.81374
PF3D7_0904200	3	-0.812073	3	-0.917808
PF3D7_0904300	48	-1.43652	34	-0.679669
PF3D7_0904600	22	-2.27953	17	-2.05561
PF3D7_0904900	44	-2.0728	33	-1.61309
PF3D7_0905100	21	-2.18375	14	-1.80687
PF3D7_0905200	24	-2.37022	15	-1.46034
PF3D7_0905300	72	-2.04809	40	-1.70216
PF3D7_0905400	10	-1.16771	10	-0.965668
PF3D7_0905600	26	-0.460128	20	0.0737466
PF3D7_0905700	9	-0.624636	7	-1.29811
PF3D7_0905800	32	-1.90449	14	-0.947797
PF3D7_0905900	3	-1.57766	5	-1.77085
PF3D7_0906000	32	-2.30018	21	-1.99455
PF3D7_0906100	9	-2.29755	5	-1.23855
PF3D7_0906400	3	-1.57766	3	-1.21143
PF3D7_0906500	7	-0.634888	7	-1.18239
PF3D7_0906700	7	-1.92014	5	-1.29588
PF3D7_0906800	15	-2.11443	11	-1.53644
PF3D7_0906900	7	-1.84965	4	-1.60184
PF3D7_0907100	48	-2.58677	29	-1.78159
PF3D7_0907200	19	-2.19371	13	-2.05117
PF3D7_0907300	6	-1.73444	4	-1.88809
PF3D7_0907400	12	-2.01049	5	-0.665315
PF3D7_0907600	18	-2.55291	12	-2.17014
PF3D7_0907700	6	-1.75616	3	-1.7282
PF3D7_0908000	7	-1.229	6	-1.88822
PF3D7_0908200	22	-2.4993	7	-1.9121
PF3D7_0908500	34	-2.19633	27	-1.91181
PF3D7_0908600	9	-2.08831	4	-1.46465
PF3D7_0908700	10	-2.15679	5	-1.07567
PF3D7_0908900	10	-1.78249	5	-1.14847
PF3D7_0909000	7	-1.54285	6	-1.80249
PF3D7_0909100	17	-1.72292	13	-1.47774
PF3D7_0909400	18	-2.43529	16	-2.41713
PF3D7_0909600	4	-1.67155	3	-1.37585
PF3D7_0909700	18	-2.44041	6	-1.7882
PF3D7_0909900	11	-2.16842	6	-1.5953
PF3D7_0910000	27	-1.84164	12	-0.846548
PF3D7_0910100	10	-2.34708	5	-2.00833
PF3D7_0910200	58	-2.2656	37	-1.75002
PF3D7_0910300	6	-2.01682	5	-1.88549
PF3D7_0910400	19	-2.25409	12	-1.46942
PF3D7_0910500	23	-1.97612	12	-1.43254
PF3D7_0910600	3	-1.69603	3	-1.047
PF3D7_0910700	11	-1.68738	6	-0.930865
PF3D7_0910800	8	-1.24831	10	-1.85271
PF3D7_0911000	7	-1.71007	6	-1.99174
PF3D7_0911100	17	-2.34754	11	-2.12678
PF3D7_0911300	46	-1.882	22	-1.00736
PF3D7_0911400	11	-2.34458	12	-2.05131
PF3D7_0911500	3	-1.24683	3	-0.882574
PF3D7_0911600	7	-2.04175	6	-1.68103
PF3D7_0911700	15	-2.28637	3	-1.23492
PF3D7_0912000	26	-2.32716	13	-1.56866
PF3D7_0912500	5	-1.60817	3	-0.671168
PF3D7_0912600	15	-2.08826	6	-1.48997
PF3D7_0912800	10	-2.02401	4	-1.18557
PF3D7_0913100	13	-1.95846	5	-0.665315
PF3D7_0913200	7	-2.17166	3	-1.37585
PF3D7_0913300	15	-2.24028	4	-0.560041
PF3D7_0913600	23	-2.21005	12	-1.49836
PF3D7_0913700	6	-1.05644	4	-1.88809
PF3D7_0913900	33	-1.11168	18	-0.591723
PF3D7_0914000	14	0.438425	15	0.271871
PF3D7_0914100	7	-0.0129935	7	-0.281357
PF3D7_0914300	10	-1.82326	4	-1.26256
PF3D7_0914500	4	-0.953938	5	-1.23855
PF3D7_0914700	3	-0.829702	4	-1.59938
PF3D7_0915300	13	-2.46109	4	-1.74374
PF3D7_0915400	9	-2.09741	11	-2.3119
PF3D7_0915500	6	-1.947	6	-1.58101
PF3D7_0916000	21	-1.87122	9	-1.1612
PF3D7_0916200	7	-0.127698	9	-0.870173
PF3D7_0916400	57	-1.54242	44	-0.878839
PF3D7_0917000	18	-1.7347	18	-1.55349
PF3D7_0917100	12	-2.21958	14	-1.99019
PF3D7_0917200	3	-0.812073	4	-1.60901
PF3D7_0917400	29	-2.51327	13	-1.9899
PF3D7_0917500	8	-2.12392	6	-1.56672
PF3D7_0917600	7	-1.80128	7	-1.48696
PF3D7_0917900	7	-1.54285	8	-1.65303
PF3D7_0918100	3	0.500456	6	-0.630799
PF3D7_0918200	5	-1.90592	3	-1.7282
PF3D7_0918400	21	-1.93154	8	-1.04754
PF3D7_0918500	3	-1.69603	7	-2.0796
PF3D7_0918600	7	-2.17166	4	-1.74374
PF3D7_0918700	17	-1.3421	12	-0.998167
PF3D7_0918900	10	-1.82222	7	-1.72174
PF3D7_0919100	3	-1.35604	3	-1.7282
PF3D7_0919500	12	-1.31445	6	-1.566
PF3D7_0919800	21	-1.97622	17	-1.78227
PF3D7_0919900	62	-2.17118	42	-1.76033
PF3D7_0920000	7	-2.17166	3	-1.55202
PF3D7_0920100	3	-1.57766	4	-1.88809
PF3D7_0920200	13	-2.16255	8	-1.356
PF3D7_0920300	9	-1.97633	8	-1.61304
PF3D7_0920400	29	-2.24978	17	-1.76708
PF3D7_0920600	14	-1.76085	13	-1.58398
PF3D7_0920700	11	-0.724321	5	0.472973
PF3D7_0920900	8	-1.73223	3	-0.6007
PF3D7_0921200	32	-2.5286	15	-2.13968
PF3D7_0921300	8	-0.895353	3	0.628782
PF3D7_0921500	6	-2.08974	5	-1.41871
PF3D7_0921600	22	-2.31169	12	-1.494
PF3D7_0921700	12	-1.84647	5	-0.182156
PF3D7_0921900	11	-1.6535	8	-1.33315
PF3D7_0922000	13	-2.22664	4	-1.36842
PF3D7_0922100	19	-1.98351	15	-1.85178
PF3D7_0922300	8	-1.90841	5	-1.27131
PF3D7_0922600	8	-0.417674	6	0.269399
PF3D7_0922700	8	-2.1251	5	-1.52517
PF3D7_0922800	59	-2.45515	26	-1.80946
PF3D7_0922900	6	-1.88028	4	-1.16632
PF3D7_0923200	6	-2.08974	3	-1.55202
PF3D7_0923300	15	-2.21383	5	-1.75557
PF3D7_0923400	10	-2.07315	7	-1.46158
PF3D7_0923800	8	-1.48154	6	-1.13091
PF3D7_0924000	23	-2.02816	9	-0.761037
PF3D7_0924100	8	-2.23984	4	-1.88809
PF3D7_0924200	9	-1.63781	9	-2.06548
PF3D7_0924400	22	-2.54647	6	-1.99539
PF3D7_0924500	15	-1.75857	11	-1.22324
PF3D7_0924600	27	-2.05185	21	-1.99958
PF3D7_0924700	5	-1.66666	3	-1.03526
PF3D7_0924900	5	-1.0322	8	-1.17653
PF3D7_0925300	10	-1.86978	5	-1.08296
PF3D7_0925400	3	-1.57766	5	-1.66439
PF3D7_0925500	4	-0.902088	3	-1.3876
PF3D7_0925800	15	-2.20563	10	-1.24704
PF3D7_0926000	18	-2.55291	4	-1.60901
PF3D7_0926100	37	-2.19673	16	-1.50764
PF3D7_0926300	10	-2.14633	11	-2.10343
PF3D7_0926500	34	-2.02086	17	-1.31759
PF3D7_0926600	20	-1.67144	11	-0.460744
PF3D7_0926700	10	-2.04701	5	-0.910988
PF3D7_0926800	12	-2.11233	12	-2.10458
PF3D7_0927200	21	-2.06559	14	-1.58042
PF3D7_0927400	12	-1.87441	8	-1.17321
PF3D7_0927600	13	-1.9534	8	-1.90436
PF3D7_0928200	23	-1.59173	10	-0.641374
PF3D7_0928300	3	-1.57766	4	-1.59402
PF3D7_0928700	21	-2.45154	8	-1.98433
PF3D7_0928800	12	-2.42776	7	-1.98824
PF3D7_0929100	4	-1.76488	3	-1.55202
PF3D7_0929300	10	-1.80026	7	-1.26488
PF3D7_0929400	17	-0.639574	13	-0.592157
PF3D7_0929700	6	-2.01682	4	-1.88809
PF3D7_0930000	4	-1.49733	5	-1.64801
PF3D7_0930100	7	-2.17166	3	-1.7282
PF3D7_0930200	6	-1.80736	4	-1.36842
PF3D7_0930300	60	-0.544669	34	1.03344
PF3D7_0930500	19	-1.94185	5	-0.689882
PF3D7_0930600	3	-1.69603	3	-1.54813
PF3D7_0930800	47	-2.63568	26	-1.98587
PF3D7_0931000	10	-2.11392	5	-1.76266
PF3D7_0931100	6	-2.01682	3	-0.894319
PF3D7_0931200	3	-1.69603	4	-1.59938
PF3D7_0931700	8	-1.60127	7	-1.10624
PF3D7_0932100	13	-2.21986	4	-1.74374
PF3D7_0932300	6	-1.62584	5	-1.41052
PF3D7_0932500	6	-1.94389	5	-1.27131
PF3D7_0932700	11	-2.25553	7	-1.30295
PF3D7_0932800	14	-2.05725	7	-1.45524
PF3D7_0933100	14	-1.13869	12	-0.87933
PF3D7_0933500	11	-2.21719	6	-0.295011
PF3D7_0933600	4	-1.86236	4	-1.59938
PF3D7_0933800	6	-1.013	5	-0.304993
PF3D7_0934000	10	-1.99787	5	-0.89461
PF3D7_0934100	11	-2.30102	7	-1.80423
PF3D7_0935200	8	-2.23984	4	-1.88809
PF3D7_0935400	11	-0.028404	7	-1.3664
PF3D7_0935600	10	-1.01611	9	-0.709067
PF3D7_0935800	21	-0.839038	15	-0.40553
PF3D7_0935900	7	0.280027	6	-0.295011
PF3D7_0936000	7	-1.43905	5	0.51145
PF3D7_0936200	7	-0.992822	4	-0.944982
PF3D7_0936300	9	-0.766892	5	0.751404
PF3D7_0936600	6	-1.68324	4	-0.983476
PF3D7_0936900	7	-1.24987	5	-0.673504
PF3D7_0937000	8	-2.06398	3	-1.21143
PF3D7_0937100	17	0.627646	17	0.580611
PF3D7_0937200	3	-0.671043	4	-1.02197
PF3D7_1001000	6	-1.86818	5	-0.33775
PF3D7_1001100	9	-1.22591	5	-1.38075
PF3D7_1001400	9	-1.32184	4	-0.839123
PF3D7_1001600	9	-0.79191	10	-0.851211
PF3D7_1001700	9	-1.33662	5	-0.288615
PF3D7_1002200	17	0.855488	15	0.424286
PF3D7_1002400	3	-0.129591	4	-0.656276
PF3D7_1002600	9	-2.29755	4	-1.4839
PF3D7_1002700	19	-1.61193	10	-1.65241
PF3D7_1002800	24	-2.17953	15	-1.88565
PF3D7_1003000	12	-1.6473	9	-0.651901
PF3D7_1003100	3	-1.57766	5	-1.52517
PF3D7_1003400	33	-1.83123	23	-1.67566
PF3D7_1003700	20	-2.11397	9	-1.51979
PF3D7_1003800	18	-2.21732	6	-1.1452
PF3D7_1004100	17	-2.25217	10	-2.12931
PF3D7_1004200	61	-2.06035	31	-1.27099
PF3D7_1004300	15	-1.97388	12	-1.76446
PF3D7_1004400	17	-2.37642	3	-1.23492
PF3D7_1004600	26	-0.533692	19	-0.167747
PF3D7_1004700	4	0.185573	5	-0.308596
PF3D7_1004800	16	2.69127	17	2.15778
PF3D7_1004900	7	-1.43506	6	-1.42383
PF3D7_1005000	13	-1.7898	8	-0.721954
PF3D7_1005100	18	-2.43657	12	-1.76446
PF3D7_1005300	5	-1.26791	4	-0.723641
PF3D7_1005500	18	-1.94245	17	-1.90679
PF3D7_1005600	7	-1.92014	7	-1.4362
PF3D7_1005700	8	-2.06648	8	-1.73871
PF3D7_1006400	12	-2.42776	9	-1.72767
PF3D7_1006500	5	-1.48057	4	-0.540794
PF3D7_1006800	4	-1.76471	3	-1.54813
PF3D7_1007200	7	-1.9167	4	-1.4839
PF3D7_1007300	12	-1.93299	6	-1.69532
PF3D7_1007700	8	-1.97169	8	-2.24138
PF3D7_1007800	12	-1.96273	11	-1.99896
PF3D7_1007900	5	-0.640537	4	-0.329076
PF3D7_1008000	35	-2.06637	28	-1.78554
PF3D7_1008100	60	-2.11665	48	-1.70209
PF3D7_1008500	18	-1.67845	12	-0.977678
PF3D7_1008600	3	-1.46433	5	-2.00833
PF3D7_1008700	5	-0.16005	5	0.358326
PF3D7_1009100	8	-1.00483	7	-0.953958
PF3D7_1009200	17	-1.45561	7	-0.909541
PF3D7_1009400	8	-1.53426	3	-1.37585
PF3D7_1009500	3	-1.69603	3	-1.7282
PF3D7_1009800	21	-2.16221	21	-2.01218
PF3D7_1009900	8	-1.41668	3	-0.177889
PF3D7_1010200	29	-2.58772	19	-1.92985
PF3D7_1010400	10	-2.06687	4	-1.74374
PF3D7_1010500	5	-1.9892	4	-1.88809
PF3D7_1010800	6	-1.69876	4	-0.935359
PF3D7_1011100	10	-1.68944	8	-1.82439
PF3D7_1011300	4	-1.86236	3	-1.55202
PF3D7_1011600	6	-1.68324	6	-1.47384
PF3D7_1011800	11	-0.871441	12	-1.28092
PF3D7_1012000	12	-1.67253	9	-1.49072
PF3D7_1012100	3	-1.69603	3	-1.36672
PF3D7_1012200	7	-1.3784	3	-0.213123
PF3D7_1012500	11	-2.2536	5	-1.30407
PF3D7_1012600	7	-2.17166	3	-1.55202
PF3D7_1012700	20	-1.96179	17	-1.66686
PF3D7_1012800	5	-1.65957	7	-1.89941
PF3D7_1013000	7	-2.17166	5	-1.76266
PF3D7_1013100	8	-1.36555	7	-1.17604
PF3D7_1013200	25	-1.90016	14	-1.64703
PF3D7_1013400	18	-1.95867	12	-1.58331
PF3D7_1013500	17	-2.46844	11	-1.99896
PF3D7_1013600	23	-2.34711	16	-1.89513
PF3D7_1013900	11	-2.34458	5	-1.53336
PF3D7_1014100	13	-1.16321	7	-0.0021649
PF3D7_1014200	9	-1.33094	10	-1.42826
PF3D7_1014300	24	-2.31892	16	-2.14492
PF3D7_1014500	18	-2.27932	10	-1.71917
PF3D7_1014600	34	-2.49421	19	-1.92985
PF3D7_1014800	18	-1.64081	7	0.232611
PF3D7_1014900	13	-1.28296	12	-1.46942
PF3D7_1015000	3	-0.854885	3	-0.671168
PF3D7_1015100	3	-1.69603	3	-1.7282
PF3D7_1015200	3	-1.57766	6	-2.10255
PF3D7_1016300	3	0.0920267	3	-0.671168
PF3D7_1016400	5	-0.808899	3	-0.318826
PF3D7_1016500	10	-0.868692	10	-1.02334
PF3D7_1016700	19	-1.68633	10	-0.917978
PF3D7_1016800	3	1.42919	4	0.560285
PF3D7_1016900	8	-0.140193	4	1.43203
PF3D7_1017000	11	-2.16261	3	-1.7282
PF3D7_1017300	6	-1.80736	6	-1.50242
PF3D7_1017400	6	-0.82992	5	-0.403263
PF3D7_1017600	8	-2.23984	5	-1.88549
PF3D7_1017800	14	-1.60789	6	-0.87371
PF3D7_1017900	5	-1.3388	4	-1.02197
PF3D7_1018000	10	-2.01355	4	-1.22406
PF3D7_1018100	8	-1.90309	5	-1.00926
PF3D7_1018200	36	-2.1507	20	-1.62296
PF3D7_1018300	12	-1.88883	6	-1.56672
PF3D7_1018600	30	-2.24163	20	-1.57035
PF3D7_1018800	10	-2.1547	9	-2.21619
PF3D7_1018900	11	-1.97545	9	-1.67051
PF3D7_1019000	24	-2.46774	14	-2.0513
PF3D7_1019100	24	-2.04559	17	-1.8339
PF3D7_1019300	29	-2.33259	12	-2.11687
PF3D7_1019500	22	-2.31693	12	-1.53942
PF3D7_1019600	16	-2.24845	5	-1.2058
PF3D7_1019700	17	-1.72024	6	-0.430755
PF3D7_1019800	7	-2.04175	7	-1.35054
PF3D7_1020000	6	-1.87787	3	-1.7282
PF3D7_1020200	9	-0.57357	5	0.0962738
PF3D7_1020300	9	-1.69939	3	-0.964787
PF3D7_1020400	3	-1.46433	7	-1.6329
PF3D7_1020600	26	-2.5388	16	-2.14492
PF3D7_1020700	13	-2.17098	13	-2.09237
PF3D7_1020800	8	-2.18104	7	-1.89941
PF3D7_1021000	4	-1.39156	3	-1.55202
PF3D7_1021100	18	-2.20517	16	-2.31166
PF3D7_1021200	6	-1.15418	4	-1.45503
PF3D7_1021300	4	-0.163732	5	-1.07477
PF3D7_1021400	4	-1.86236	8	-2.15168
PF3D7_1021700	67	-2.14805	46	-1.74513
PF3D7_1021800	21	-2.4331	7	-2.08342
PF3D7_1021900	16	-2.50813	13	-2.21583
PF3D7_1022000	13	-1.30236	9	-1.1612
PF3D7_1022200	7	-1.01355	7	-1.4362
PF3D7_1022400	8	-2.18122	5	-2.00833
PF3D7_1022600	5	-1.52488	4	-1.74374
PF3D7_1022800	9	-2.03486	4	-1.06046
PF3D7_1023100	22	-2.37548	19	-2.48326
PF3D7_1023600	8	-1.94995	3	-0.753382
PF3D7_1023700	13	-1.07972	9	-0.813007
PF3D7_1023800	5	-0.901054	7	-1.2268
PF3D7_1023900	25	-2.61428	21	-2.264
PF3D7_1024100	14	-1.88686	8	-1.24747
PF3D7_1024400	3	-1.69603	3	-1.7282
PF3D7_1024800	11	-0.950068	13	-1.94777
PF3D7_1024900	19	-1.79549	10	-1.79412
PF3D7_1025000	14	-1.63484	11	-1.94607
PF3D7_1025100	7	-1.91461	6	-1.99539
PF3D7_1025300	6	-0.885774	6	-0.966587
PF3D7_1025400	18	-1.60624	18	-1.32532
PF3D7_1025500	69	-2.28787	50	-1.86767
PF3D7_1025900	23	-1.86112	17	-1.96492
PF3D7_1026000	4	-1.76488	4	-1.06046
PF3D7_1026300	11	-2.29909	7	-1.89941
PF3D7_1026400	6	-0.843884	6	-1.15949
PF3D7_1026600	24	-2.33827	7	-2.08342
PF3D7_1027000	18	-1.29363	17	-1.09892
PF3D7_1027100	11	-2.30102	5	-1.63982
PF3D7_1027200	7	-1.54285	3	-0.0486963
PF3D7_1027300	9	-2.2441	7	-1.74077
PF3D7_1027600	9	-1.9858	4	-1.18683
PF3D7_1028000	8	-0.91905	13	-1.53802
PF3D7_1028100	10	-1.82222	5	-0.583423
PF3D7_1028200	7	-2.04175	3	-1.37585
PF3D7_1028300	4	-1.86236	3	-1.55202
PF3D7_1028500	8	-0.632193	11	-1.01609
PF3D7_1028700	7	-1.68658	5	-1.13209
PF3D7_1029000	21	-1.86072	15	-1.62485
PF3D7_1029100	16	-2.17911	10	-1.55226
PF3D7_1029200	6	-1.23486	4	-0.791006
PF3D7_1029300	7	-2.04175	3	-1.55202
PF3D7_1029400	6	-1.947	4	-1.74374
PF3D7_1029700	12	-2.19164	5	-1.47604
PF3D7_1029900	19	-2.13883	9	-1.63932
PF3D7_1030100	13	-1.46255	6	-0.323589
PF3D7_1030200	10	-1.81878	5	-1.25493
PF3D7_1030300	20	-2.13088	15	-1.70953
PF3D7_1030500	5	-0.49167	3	0.184642
PF3D7_1030600	7	-1.79023	6	-1.88822
PF3D7_1030800	3	-1.69603	3	-1.7282
PF3D7_1031300	14	-2.14364	8	-1.3103
PF3D7_1031400	13	-1.98545	9	-1.22357
PF3D7_1031500	12	-2.34304	6	-1.7882
PF3D7_1031600	4	-1.49733	5	-1.76266
PF3D7_1031800	3	-1.57766	6	-1.5953
PF3D7_1031900	14	-1.58966	7	-0.687456
PF3D7_1032000	8	-2.1226	6	-1.68817
PF3D7_1032100	25	-1.78107	21	-1.17094
PF3D7_1032300	10	-2.2488	6	-1.99539
PF3D7_1032600	8	-2.1251	3	-1.7282
PF3D7_1032700	5	-1.82616	3	-1.7282
PF3D7_1032900	41	-1.83303	19	-1.0488
PF3D7_1033000	5	-0.01494	10	-1.2232
PF3D7_1033100	43	-1.00614	42	-0.765107
PF3D7_1033200	11	-2.00388	9	-1.64452
PF3D7_1033500	5	-1.66666	5	-1.54155
PF3D7_1033600	12	-1.89874	5	-1.07477
PF3D7_1033700	6	-1.61032	3	-1.21143
PF3D7_1033800	3	-1.69603	9	-1.90957
PF3D7_1034000	8	-1.96171	6	-1.19521
PF3D7_1034300	6	-2.08974	7	-2.1786
PF3D7_1034500	33	-2.19547	22	-1.72416
PF3D7_1034600	6	-1.21004	3	-0.389294
PF3D7_1034800	21	-0.680178	15	0.548219
PF3D7_1034900	16	-0.208571	16	-0.0505339
PF3D7_1035000	38	-0.123167	32	-0.0627121
PF3D7_1035100	46	0.942366	52	0.556997
PF3D7_1035300	41	-1.09787	21	0.0275774
PF3D7_1035400	24	1.11344	23	0.715149
PF3D7_1035700	25	1.05064	21	1.87607
PF3D7_1035800	3	-1.69603	3	-1.7282
PF3D7_1035900	3	-1.46433	3	-1.7282
PF3D7_1036000	6	-1.947	3	-1.23492
PF3D7_1036300	83	1.81905	85	1.86917
PF3D7_1036400	17	-1.20979	12	-0.608874
PF3D7_1036500	4	-1.13438	8	-1.93292
PF3D7_1036700	3	-1.69603	3	-1.7282
PF3D7_1036800	12	-1.79059	8	-1.37885
PF3D7_1036900	14	-2.34653	10	-1.91947
PF3D7_1037000	31	-2.39416	17	-2.18317
PF3D7_1037100	6	-1.50017	12	-2.04311
PF3D7_1037200	18	-2.16362	10	-1.72871
PF3D7_1037400	20	-2.10522	16	-1.74142
PF3D7_1037600	9	-2.2441	9	-2.14343
PF3D7_1037800	27	-2.48617	10	-1.4998
PF3D7_1037900	5	-1.42978	5	-2.00833
PF3D7_1038100	12	-2.20065	6	-1.71675
PF3D7_1038300	8	-1.53451	4	-0.5023
PF3D7_1038400	18	-1.89568	12	-1.18667
PF3D7_1038600	9	0.448765	8	-0.179303
PF3D7_1038700	6	-1.23172	4	-0.646653
PF3D7_1038800	13	-1.94581	7	-1.60752
PF3D7_1039000	17	-1.19032	14	-0.922636
PF3D7_1039200	3	-1.57766	4	-0.454182
PF3D7_1102300	6	-1.21004	5	-1.14847
PF3D7_1102400	20	-1.33366	9	0.0704778
PF3D7_1102500	11	-0.056473	12	0.026288
PF3D7_1102600	17	-0.515321	9	0.0808718
PF3D7_1102800	4	-1.48489	4	-1.05084
PF3D7_1103000	12	-0.524215	8	0.791757
PF3D7_1103400	12	-2.42776	6	-2.10255
PF3D7_1103500	14	-1.76009	11	-2.04486
PF3D7_1103800	27	-2.58059	17	-1.97665
PF3D7_1104000	6	-1.88028	3	-1.21143
PF3D7_1104200	14	-1.16645	17	-1.2447
PF3D7_1104300	12	-2.18623	10	-1.99101
PF3D7_1104500	7	-1.72804	8	-1.98433
PF3D7_1104600	15	-2.4114	5	-1.54155
PF3D7_1104800	8	-1.72724	5	-1.76428
PF3D7_1104900	21	-2.13429	15	-1.8721
PF3D7_1105200	13	-2.16455	6	-1.25236
PF3D7_1105600	14	-1.84169	9	-1.5042
PF3D7_1105700	5	-0.594459	7	-1.2395
PF3D7_1105800	5	-1.14917	5	-0.788151
PF3D7_1105900	4	-1.00786	3	-0.89756
PF3D7_1106000	9	-1.98596	6	-1.42383
PF3D7_1106200	8	-2.18122	4	-1.22406
PF3D7_1106300	7	-1.54285	6	-1.33412
PF3D7_1106500	26	-2.5303	19	-2.16663
PF3D7_1106600	13	-2.42145	6	-1.37382
PF3D7_1106700	6	-1.52034	7	-1.46158
PF3D7_1106800	19	-1.98576	21	-2.21868
PF3D7_1107100	13	-2.42078	9	-2.29414
PF3D7_1107200	9	-1.3328	10	-1.53318
PF3D7_1107300	45	-2.26415	24	-1.69064
PF3D7_1107400	3	-0.308396	3	-0.0956754
PF3D7_1107600	10	-1.11648	16	-1.7158
PF3D7_1107700	6	-0.929216	9	-1.66011
PF3D7_1107800	36	-1.89906	16	-0.857547
PF3D7_1107900	15	-2.22507	11	-1.91963
PF3D7_1108000	8	-0.922915	11	-1.33343
PF3D7_1108100	12	-2.02221	7	-1.18239
PF3D7_1108700	6	-2.01682	5	-1.77085
PF3D7_1109100	20	-1.78979	15	-1.42841
PF3D7_1109200	8	-1.97169	7	-1.23334
PF3D7_1109400	15	-2.1687	5	-1.11572
PF3D7_1110100	7	-2.1067	7	-1.54407
PF3D7_1110200	20	-1.16127	17	-0.622089
PF3D7_1110300	8	-0.158255	3	2.13583
PF3D7_1110500	15	-2.28637	8	-1.89865
PF3D7_1110600	3	-1.57704	5	-1.88196
PF3D7_1110900	14	-2.2538	7	-1.59483
PF3D7_1111000	8	-2.1226	5	-1.23036
PF3D7_1111200	9	-1.98369	5	-2.00833
PF3D7_1111600	15	-1.65316	13	-1.61078
PF3D7_1111700	7	-1.37701	5	-0.689882
PF3D7_1111800	3	-1.25279	3	-1.7282
PF3D7_1112100	26	-1.67171	22	-1.52907
PF3D7_1112300	14	-1.88607	9	-1.26688
PF3D7_1112500	6	-0.980416	6	-1.10233
PF3D7_1112600	12	-2.10152	11	-1.85352
PF3D7_1112700	26	-2.23291	15	-2.05161
PF3D7_1112900	7	-2.04331	6	-1.36793
PF3D7_1113000	115	-2.41155	85	-2.04883
PF3D7_1113400	4	-0.91868	5	-1.2058
PF3D7_1113500	11	-1.79094	12	-1.494
PF3D7_1113600	10	0.885713	8	1.26586
PF3D7_1113700	5	-1.9892	4	-1.88809
PF3D7_1113900	8	-1.30818	5	-1.47604
PF3D7_1114100	3	-1.69603	3	-1.55202
PF3D7_1114600	5	-1.82261	3	-1.55202
PF3D7_1114700	12	-2.3854	7	-2.08342
PF3D7_1114800	11	-2.06207	10	-1.84794
PF3D7_1114900	35	-2.26846	15	-1.44195
PF3D7_1115100	11	-1.63608	11	-1.92844
PF3D7_1115200	11	-2.30102	11	-2.14
PF3D7_1115300	27	-1.7529	20	-1.87689
PF3D7_1115400	8	-1.29823	6	-0.445044
PF3D7_1115700	27	-0.27516	22	0.810106
PF3D7_1115800	4	-1.86236	3	-1.7282
PF3D7_1116000	6	-1.2783	3	-0.401039
PF3D7_1116100	23	-2.44861	14	-2.36042
PF3D7_1116600	3	-1.69603	4	-1.88809
PF3D7_1116700	8	-1.39424	7	-1.1244
PF3D7_1116900	5	-0.979033	4	-0.454182
PF3D7_1117000	10	-1.34275	12	-1.48581
PF3D7_1117100	5	-0.807126	4	-0.598535
PF3D7_1117200	14	-1.85357	10	-1.54749
PF3D7_1117400	5	-1.90591	4	-1.20482
PF3D7_1117600	3	-1.69603	3	-1.7282
PF3D7_1117800	11	-1.83353	11	-1.61551
PF3D7_1117900	13	-1.80498	9	-1.42625
PF3D7_1118200	10	-1.37891	13	-1.06701
PF3D7_1118300	16	-1.71991	11	-0.954384
PF3D7_1118500	6	-1.88028	3	-1.05875
PF3D7_1118700	13	-1.82664	11	-1.50842
PF3D7_1118900	5	-1.9892	4	-1.88809
PF3D7_1119000	3	-0.507349	3	-0.947604
PF3D7_1119300	3	-1.25279	3	-1.7282
PF3D7_1119400	27	-2.37041	16	-1.88553
PF3D7_1119600	11	-1.7048	9	-1.49381
PF3D7_1119900	20	-1.79154	16	-1.72861
PF3D7_1120000	11	-2.29777	8	-1.90436
PF3D7_1120300	4	-0.974679	7	-1.09355
PF3D7_1120400	14	-1.28295	9	-0.849385
PF3D7_1120500	6	-2.01682	3	-1.05875
PF3D7_1120600	26	-1.72933	30	-1.88607
PF3D7_1120700	8	-1.61499	6	-0.995165
PF3D7_1121000	5	-0.654673	4	-0.463806
PF3D7_1121100	12	-1.79588	10	-1.99949
PF3D7_1121300	15	-2.22059	5	-1.64801
PF3D7_1121400	3	-0.812073	3	-0.84734
PF3D7_1121500	6	-1.19918	4	-1.16632
PF3D7_1121700	8	-1.92554	3	-0.964787
PF3D7_1121800	10	-1.82222	11	-1.92844
PF3D7_1122000	4	-1.86236	6	-1.68103
PF3D7_1122200	5	-1.42209	6	-0.973732
PF3D7_1122500	8	-1.73722	11	-1.58564
PF3D7_1122600	20	-2.49237	10	-1.72566
PF3D7_1122800	14	-2.02555	11	-1.80944
PF3D7_1122900	35	-2.18608	20	-1.98071
PF3D7_1123000	33	-1.75579	22	-1.08224
PF3D7_1123100	16	-1.59184	20	-1.50985
PF3D7_1123200	7	-1.16142	5	-0.665315
PF3D7_1123300	3	-1.35604	4	-1.59938
PF3D7_1123400	6	-2.08974	5	-1.63982
PF3D7_1123500	8	-1.97169	3	-1.21143
PF3D7_1123800	10	-1.10707	13	-1.78311
PF3D7_1124000	12	-2.17663	3	-1.19782
PF3D7_1124100	17	-2.05337	17	-1.60004
PF3D7_1124200	3	-1.69603	3	-1.55202
PF3D7_1124500	3	-0.902735	8	-1.78441
PF3D7_1124900	3	-0.693709	3	-0.597296
PF3D7_1125100	19	-1.74	11	-1.09542
PF3D7_1125200	4	-1.86236	3	-1.7282
PF3D7_1125300	17	-2.56314	5	-1.76266
PF3D7_1125400	5	-1.01979	4	-1.11821
PF3D7_1125700	8	-0.526181	8	-0.984711
PF3D7_1125800	10	-0.636584	5	0.743214
PF3D7_1126000	14	-1.89637	7	-1.27122
PF3D7_1126100	32	0.0426075	25	1.028
PF3D7_1126300	10	-1.335	9	-1.06766
PF3D7_1126500	12	-1.83205	6	-1.24522
PF3D7_1126600	10	-1.03316	6	-0.330733
PF3D7_1126700	10	-1.09844	10	-0.949022
PF3D7_1126800	17	-1.99695	13	-1.37719
PF3D7_1126900	6	-1.23898	5	-0.452397
PF3D7_1127000	11	-1.75223	3	-0.408585
PF3D7_1127300	5	-1.9892	3	-1.55202
PF3D7_1127500	7	-1.31245	9	-1.34739
PF3D7_1127600	8	-2.06648	3	-0.89756
PF3D7_1127700	6	-2.01682	3	-1.55202
PF3D7_1127800	19	-2.38032	7	-1.80423
PF3D7_1127900	3	-0.658452	3	-1.09398
PF3D7_1128000	17	-2.43821	6	-1.69532
PF3D7_1128300	13	-1.93114	10	-1.99578
PF3D7_1128400	6	-1.12936	3	0.174454
PF3D7_1128500	5	-1.66666	7	-1.72808
PF3D7_1128700	5	-0.162035	6	-0.559355
PF3D7_1128900	13	-1.33619	7	-1.14432
PF3D7_1129000	6	-1.81667	3	-0.624189
PF3D7_1129100	7	-0.303211	3	1.39591
PF3D7_1129200	8	-1.85196	3	-0.671168
PF3D7_1129300	27	-2.205	13	-1.51505
PF3D7_1129600	10	-2.34708	5	-1.77085
PF3D7_1129900	6	-1.54516	3	-0.917808
PF3D7_1130000	14	-2.12541	6	-1.99539
PF3D7_1130500	12	-2.08439	10	-1.65974
PF3D7_1130600	15	-2.21766	13	-1.82983
PF3D7_1130700	17	-2.08158	11	-1.28935
PF3D7_1130800	7	-1.23329	5	-0.460587
PF3D7_1130900	13	-2.23507	9	-2.13823
PF3D7_1131100	16	-1.29396	10	-1.62379
PF3D7_1131200	6	-1.54516	3	-0.964787
PF3D7_1131300	8	-1.84697	5	-1.53336
PF3D7_1131400	26	-2.034	16	-1.23799
PF3D7_1131600	35	-2.53957	16	-2.41713
PF3D7_1131800	19	-2.24555	15	-1.9263
PF3D7_1131900	9	-2.13948	9	-1.98232
PF3D7_1132000	9	-1.83926	5	-1.54155
PF3D7_1132100	8	-1.89811	13	-1.74098
PF3D7_1132400	17	-1.67456	13	-1.62227
PF3D7_1132500	25	-1.7916	16	-1.67096
PF3D7_1132600	6	-2.09243	5	-1.66439
PF3D7_1133000	3	0.652622	4	0.498547
PF3D7_1133100	8	-1.55263	9	-1.90957
PF3D7_1133200	22	-2.43444	15	-1.77727
PF3D7_1133400	68	1.27617	62	1.49112
PF3D7_1133500	4	-1.48074	4	-1.74374
PF3D7_1133700	6	-1.40087	4	-0.935359
PF3D7_1133800	9	-1.99051	8	-1.76156
PF3D7_1133900	19	-2.0071	12	-2.11277
PF3D7_1134000	3	-0.197587	4	-0.36757
PF3D7_1134200	30	-2.26799	10	-1.45688
PF3D7_1134300	40	-2.63588	23	-1.85199
PF3D7_1134500	22	-2.35867	14	-2.15513
PF3D7_1134600	30	-2.38924	16	-1.78305
PF3D7_1134700	10	-1.77517	9	-1.66531
PF3D7_1134900	11	-2.17423	8	-1.68159
PF3D7_1135100	10	-1.30886	6	-0.630799
PF3D7_1135200	9	-1.62775	4	-0.685147
PF3D7_1135400	3	-0.771779	3	-0.89756
PF3D7_1135600	29	-2.47981	18	-2.0927
PF3D7_1135900	8	-1.66694	3	-0.177889
PF3D7_1136000	52	-2.37003	30	-1.99048
PF3D7_1136100	9	-2.29755	7	-1.98824
PF3D7_1136200	11	-1.78804	7	-1.48062
PF3D7_1136300	7	-1.3784	7	-1.2395
PF3D7_1136400	15	-2.07929	9	-1.43664
PF3D7_1136600	16	-2.25624	9	-1.61854
PF3D7_1136700	8	-1.51894	3	-0.0405565
PF3D7_1136900	15	-1.46327	9	-0.797416
PF3D7_1137100	7	-1.24711	4	-0.800629
PF3D7_1137300	11	-1.44347	6	-0.3093
PF3D7_1137600	11	-1.63995	6	-1.25236
PF3D7_1137700	5	-1.9892	3	-1.7282
PF3D7_1137900	16	-2.30506	8	-1.99004
PF3D7_1138000	31	-2.3737	24	-2.31137
PF3D7_1138400	48	-2.60592	44	-2.18918
PF3D7_1138500	15	-1.95404	7	-0.814361
PF3D7_1138600	7	-2.1067	4	-1.47375
PF3D7_1138700	27	-2.29009	13	-1.89416
PF3D7_1138800	28	-2.23315	24	-1.75316
PF3D7_1138900	7	-1.72528	6	-1.88822
PF3D7_1139000	10	-1.6748	7	-1.13163
PF3D7_1139100	26	-1.64388	14	-1.22457
PF3D7_1139300	29	-2.03354	23	-1.67566
PF3D7_1139400	9	-1.83163	5	-0.609322
PF3D7_1139500	17	-2.40933	5	-1.48748
PF3D7_1139600	21	-2.3806	6	-1.7882
PF3D7_1139800	13	-1.9922	8	-1.74442
PF3D7_1140000	15	-2.22507	8	-1.89865
PF3D7_1140200	3	-1.57766	6	-1.77887
PF3D7_1140500	5	-1.99239	8	-2.06358
PF3D7_1140600	25	-2.50187	14	-2.14835
PF3D7_1140700	34	-2.38356	25	-2.05526
PF3D7_1140800	6	-1.54516	3	-0.565466
PF3D7_1140900	35	-0.586923	21	0.328543
PF3D7_1141000	15	-2.10845	12	-1.19779
PF3D7_1141100	28	-2.35174	22	-1.98798
PF3D7_1141300	12	-1.47065	8	-0.744802
PF3D7_1141500	10	-1.94245	4	-0.763072
PF3D7_1141700	8	-2.24076	4	-1.74374
PF3D7_1141900	8	-0.983905	7	-0.490752
PF3D7_1142000	7	-2.04175	6	-1.88822
PF3D7_1142100	42	-2.41673	14	-1.73139
PF3D7_1142300	36	-2.31122	20	-1.63874
PF3D7_1142800	3	0.0844715	4	-0.483053
PF3D7_1142900	7	-2.17166	5	-1.88549
PF3D7_1143000	7	-1.97956	3	-1.09398
PF3D7_1143100	24	-2.31198	21	-2.22119
PF3D7_1143300	4	-1.41645	3	-1.55202
PF3D7_1143500	15	-2.37982	14	-1.96863
PF3D7_1143700	15	-1.12535	17	-1.27507
PF3D7_1143800	10	0.157253	12	-0.780983
PF3D7_1144400	22	-2.57273	29	-2.34514
PF3D7_1144800	10	-2.2488	7	-1.89941
PF3D7_1145000	6	-2.0168	6	-1.60959
PF3D7_1145100	13	-2.42145	6	-1.99539
PF3D7_1145200	38	-2.54298	30	-2.33869
PF3D7_1145400	7	-1.87453	8	-1.20748
PF3D7_1145500	22	-0.487077	12	-0.48594
PF3D7_1145600	12	-1.89333	11	-1.91522
PF3D7_1145700	11	-1.83645	6	-0.652232
PF3D7_1145800	29	-1.76168	22	-1.0919
PF3D7_1145900	13	-2.33775	3	-1.01641
PF3D7_1146100	5	-1.65493	4	-1.88809
PF3D7_1146300	8	-2.02033	5	-1.77085
PF3D7_1146500	6	-1.73755	8	-1.69873
PF3D7_1146600	24	-1.68046	10	-0.922747
PF3D7_1146700	17	-2.26426	12	-1.9514
PF3D7_1146800	40	-2.44766	32	-2.16057
PF3D7_1147000	40	-2.12908	30	-1.94905
PF3D7_1147100	4	-1.86236	4	-1.74374
PF3D7_1147200	31	-2.48429	23	-2.15641
PF3D7_1147300	20	-1.89533	17	-1.62738
PF3D7_1147500	21	-2.07117	17	-1.55449
PF3D7_1147600	9	-1.79946	4	-1.18557
PF3D7_1147800	15	-1.67932	13	-1.26614
PF3D7_1148000	24	-2.10165	12	-1.56776
PF3D7_1148100	6	-1.50172	11	-2.01219
PF3D7_1148200	6	-1.55792	5	-1.51537
PF3D7_1148600	13	0.855566	11	0.6808
PF3D7_1148700	6	-1.79953	6	-1.99539
PF3D7_1149000	59	-1.88866	34	-1.24522
PF3D7_1149200	41	-0.968649	22	-0.526674
PF3D7_1149300	9	-1.67892	6	-1.77887
PF3D7_1149400	23	-0.86083	16	-0.16433
PF3D7_1149500	30	-1.74485	32	-1.30073
PF3D7_1149600	36	0.0182155	27	-0.267721
PF3D7_1149700	5	-1.40003	5	-1.28294
PF3D7_1200700	12	0.737357	8	0.773283
PF3D7_1200800	7	-1.9768	6	-1.18092
PF3D7_1201100	12	-1.63918	6	-0.74511
PF3D7_1201400	34	-0.027672	35	-0.326249
PF3D7_1201500	9	-1.59477	6	-1.30371
PF3D7_1201700	5	-1.9892	3	-1.3876
PF3D7_1201900	5	-1.37956	6	-1.45955
PF3D7_1202000	11	-2.39007	9	-2.13823
PF3D7_1202100	9	-1.65608	7	-1.26213
PF3D7_1202200	6	-1.24107	6	-1.3381
PF3D7_1202300	86	-2.51803	65	-2.3232
PF3D7_1202500	23	-2.32287	12	-2.0677
PF3D7_1202600	34	-2.1279	25	-1.80352
PF3D7_1202700	9	-1.55724	7	-0.952259
PF3D7_1203000	8	-2.23984	6	-1.68817
PF3D7_1203100	4	-1.67155	3	-1.55202
PF3D7_1203300	16	-2.14161	11	-1.56703
PF3D7_1203400	21	-1.21549	16	-1.08812
PF3D7_1203500	5	-1.9892	4	-1.60901
PF3D7_1203700	6	-1.79953	3	-1.55202
PF3D7_1203800	13	-1.67842	9	-1.18122
PF3D7_1203900	4	-1.67155	3	-0.894319
PF3D7_1204000	5	-1.90591	4	-1.45326
PF3D7_1204100	20	-2.2539	18	-2.17445
PF3D7_1204400	7	-2.1067	4	-1.60901
PF3D7_1204600	6	-2.01682	4	-1.74374
PF3D7_1204900	12	-1.35136	3	0.699893
PF3D7_1205000	12	-2.42776	5	-2.00833
PF3D7_1205100	14	-2.16821	7	-0.782635
PF3D7_1205400	23	-1.47425	17	-1.3267
PF3D7_1205500	17	-1.83038	11	-1.44353
PF3D7_1205600	8	-1.95174	7	-1.7027
PF3D7_1205800	32	-2.0341	20	-1.78079
PF3D7_1206100	7	-2.17166	5	-1.22217
PF3D7_1206200	15	-2.48225	7	-1.72808
PF3D7_1206300	24	-2.28618	21	-1.98951
PF3D7_1206500	6	-2.01682	3	-1.3876
PF3D7_1206600	17	-2.00232	8	-1.59591
PF3D7_1206800	3	-1.57766	3	-1.7282
PF3D7_1206900	11	-2.25553	6	-1.71675
PF3D7_1207000	20	-1.72624	21	-1.86108
PF3D7_1207100	10	-2.01355	7	-1.89306
PF3D7_1207200	44	-2.44254	22	-1.53148
PF3D7_1207600	11	-1.68544	5	-0.214913
PF3D7_1207800	21	-2.45377	7	-1.48696
PF3D7_1207900	6	-1.94389	5	-1.53336
PF3D7_1208100	75	-2.26666	27	-1.32243
PF3D7_1208200	61	-1.61707	41	-1.10243
PF3D7_1208400	13	-2.19207	3	-1.55202
PF3D7_1208500	33	-1.74203	26	-1.09282
PF3D7_1208800	13	-2.26965	6	-1.58101
PF3D7_1208900	8	-1.39548	9	-1.54578
PF3D7_1209100	20	-2.35652	11	-1.86233
PF3D7_1209300	23	-2.18944	12	-2.04721
PF3D7_1209400	7	-2.04175	4	-1.46465
PF3D7_1209500	10	-1.69466	11	-1.69044
PF3D7_1209600	9	-2.14403	4	-1.45503
PF3D7_1209900	9	-2.03941	7	-1.80423
PF3D7_1210200	16	-2.02274	15	-1.58082
PF3D7_1210300	3	-1.06139	3	-0.647679
PF3D7_1210400	6	-1.80116	6	-1.99539
PF3D7_1210500	14	-2.38061	3	-1.55202
PF3D7_1210600	24	-2.43202	11	-1.74773
PF3D7_1210700	9	-1.5881	7	-0.820707
PF3D7_1210900	8	-2.0642	7	-2.08342
PF3D7_1211000	18	-2.07157	15	-1.70614
PF3D7_1211200	25	-2.1852	14	-1.93268
PF3D7_1211500	7	-1.98509	7	-1.81692
PF3D7_1211600	38	-2.27085	23	-1.56196
PF3D7_1211700	6	-1.80736	5	-1.88549
PF3D7_1211900	25	-1.37169	15	-1.06261
PF3D7_1212100	7	-2.17166	3	-1.7282
PF3D7_1212200	5	-1.9892	8	-2.07001
PF3D7_1212300	10	-1.70344	4	-0.444559
PF3D7_1212500	9	-1.91773	3	-0.565466
PF3D7_1212700	10	-2.10556	9	-1.90437
PF3D7_1212900	14	-2.03269	12	-1.76036
PF3D7_1213000	4	-1.86236	6	-1.68103
PF3D7_1213200	4	-1.67155	3	-1.37585
PF3D7_1213300	4	-1.67155	4	-1.59938
PF3D7_1213400	8	-1.82327	4	-1.46465
PF3D7_1213500	7	-2.17166	3	-1.54813
PF3D7_1213800	5	-1.90591	3	-1.19968
PF3D7_1213900	17	-1.8821	13	-2.15456
PF3D7_1214100	7	-1.98509	7	-1.98824
PF3D7_1215700	10	-1.83999	5	-1.03383
PF3D7_1215800	5	-1.50361	3	-1.09398
PF3D7_1216000	10	-2.11392	4	-1.45503
PF3D7_1216100	5	-1.99081	3	-1.7282
PF3D7_1216400	15	-2.31104	5	-1.54155
PF3D7_1216500	5	-1.57742	3	-1.23492
PF3D7_1216600	16	0.495448	14	0.21681
PF3D7_1216700	12	-2.10873	8	-1.8301
PF3D7_1217100	8	-2.23984	5	-1.77085
PF3D7_1217200	16	-2.14091	8	-1.27603
PF3D7_1217300	12	-1.64189	5	-0.739017
PF3D7_1217400	12	-2.08439	7	-1.26488
PF3D7_1217900	12	-1.03176	6	0.376565
PF3D7_1218200	26	-2.20251	24	-1.6707
PF3D7_1218300	13	-2.08496	6	-1.47097
PF3D7_1218400	6	-2.0168	7	-1.59694
PF3D7_1218500	7	-1.10239	7	-1.26488
PF3D7_1218800	7	-1.41571	5	-0.788151
PF3D7_1218900	13	-1.70294	12	-1.56776
PF3D7_1219000	25	-1.62325	19	-1.41223
PF3D7_1219100	26	-1.2159	19	-1.43426
PF3D7_1219600	13	0.167841	11	0.442795
PF3D7_1220100	11	-1.35152	6	0.219388
PF3D7_1220200	8	-1.89811	3	-1.19968
PF3D7_1220300	37	-1.93451	23	-1.45145
PF3D7_1220400	6	0.661068	5	0.554865
PF3D7_1220600	4	-1.76488	6	-1.58101
PF3D7_1220800	4	-1.67155	4	-1.32992
PF3D7_1221000	31	-1.76601	16	-1.20021
PF3D7_1221100	7	-1.36278	5	-1.64801
PF3D7_1221300	19	-2.13228	9	-1.12595
PF3D7_1221400	7	-0.0240494	6	0.147944
PF3D7_1221500	16	-2.17204	6	-1.38096
PF3D7_1221700	13	-2.06219	3	-1.21143
PF3D7_1221800	6	-2.01682	3	-1.55202
PF3D7_1221900	11	-2.13067	9	-1.77964
PF3D7_1222000	7	-2.1067	6	-1.68103
PF3D7_1222400	26	-2.16281	15	-2.0042
PF3D7_1222600	36	-1.76719	20	-0.846959
PF3D7_1222900	4	-1.86236	5	-1.76266
PF3D7_1223000	3	-0.854885	3	-1.05875
PF3D7_1223300	9	-1.89499	8	-1.57877
PF3D7_1223400	16	-0.793719	17	-0.573495
PF3D7_1223500	24	-1.78119	29	-2.02767
PF3D7_1223600	7	-2.1067	7	-1.80423
PF3D7_1224000	4	-1.86236	3	-1.37585
PF3D7_1224200	3	-1.57766	5	-1.76266
PF3D7_1224300	4	-1.07631	3	0.0100274
PF3D7_1224400	5	-1.67729	3	-1.21143
PF3D7_1224600	5	-0.99321	7	-1.67951
PF3D7_1224700	9	-1.47195	12	-1.34238
PF3D7_1224800	3	-1.69603	3	-1.55202
PF3D7_1225000	15	-0.508864	11	-0.210331
PF3D7_1225100	12	-1.30122	13	-1.53802
PF3D7_1225200	12	-2.34304	7	-1.98824
PF3D7_1225600	12	-2.04203	10	-1.5937
PF3D7_1225700	8	-2.1251	8	-1.57306
PF3D7_1225800	5	-1.82261	7	-1.24584
PF3D7_1225900	8	-1.66238	5	-0.607991
PF3D7_1226000	11	-1.83643	10	-1.45688
PF3D7_1226200	7	-1.4779	4	-0.675523
PF3D7_1226400	15	-1.59843	14	-1.39351
PF3D7_1226500	26	-2.08946	10	-1.44734
PF3D7_1227100	11	-1.24311	5	-0.476965
PF3D7_1227200	21	-1.91199	14	-1.41508
PF3D7_1227300	9	-2.19066	7	-1.44254
PF3D7_1227400	4	-1.86236	6	-1.7882
PF3D7_1227500	31	-1.90009	22	-1.36483
PF3D7_1227600	17	-1.63561	11	-1.21883
PF3D7_1227700	11	-1.42508	5	-0.444208
PF3D7_1227800	10	-2.00728	4	-0.69477
PF3D7_1227900	8	-1.4092	5	-0.599802
PF3D7_1228100	5	-1.90591	5	-1.77085
PF3D7_1228300	8	-1.62123	8	-1.41883
PF3D7_1228400	9	-1.37415	6	-1.03089
PF3D7_1228600	7	-1.92843	3	-0.84734
PF3D7_1228700	11	-1.84321	9	-1.76925
PF3D7_1228800	48	-1.90528	34	-1.50581
PF3D7_1228900	10	-0.715424	8	-0.73909
PF3D7_1229000	12	-2.34485	10	-2.05778
PF3D7_1229100	26	-1.18358	19	-0.712897
PF3D7_1229200	5	-1.58849	3	-1.54377
PF3D7_1229300	18	-2.04345	12	-1.92962
PF3D7_1229500	4	-0.406394	3	0.58552
PF3D7_1229600	12	-2.01533	10	-1.41873
PF3D7_1229800	36	-2.21863	23	-1.65014
PF3D7_1229900	13	-2.08665	5	-1.88196
PF3D7_1230000	20	-2.3271	26	-1.99985
PF3D7_1230100	9	-1.64139	7	-0.975886
PF3D7_1230200	4	-1.86236	5	-1.76266
PF3D7_1230400	3	-0.42676	4	-0.68473
PF3D7_1230500	3	-1.69603	3	-1.55202
PF3D7_1230700	11	-2.39007	7	-1.89306
PF3D7_1230900	12	-2.26374	7	-1.72174
PF3D7_1231000	7	-2.17166	9	-1.98232
PF3D7_1231300	14	-2.41627	10	-1.99578
PF3D7_1231400	14	-2.41627	10	-2.12454
PF3D7_1231800	24	-2.31694	5	-0.783656
PF3D7_1231900	14	-2.17296	6	-1.38811
PF3D7_1232400	6	-1.24882	6	-0.930865
PF3D7_1232500	8	-1.8108	6	-1.60959
PF3D7_1232600	4	-1.16964	4	-1.22406
PF3D7_1232700	18	-2.228	9	-1.83032
PF3D7_1233000	7	-1.92014	3	-1.37585
PF3D7_1233200	39	-2.64277	19	-2.08403
PF3D7_1233300	9	-1.94319	9	-1.77964
PF3D7_1233400	7	-1.43042	7	-1.18239
PF3D7_1233600	78	-2.06041	47	-1.84402
PF3D7_1233900	13	-2.30591	11	-2.17967
PF3D7_1234000	5	-1.82616	4	-1.60901
PF3D7_1234100	46	-2.02998	29	-1.45849
PF3D7_1234200	32	-2.13885	13	-1.41548
PF3D7_1234300	4	-0.8212	3	-0.436273
PF3D7_1234400	6	-1.79174	7	-1.46158
PF3D7_1234600	11	-2.30102	7	-1.72174
PF3D7_1234700	21	-1.94885	16	-1.67417
PF3D7_1234800	9	-2.19293	6	-1.99539
PF3D7_1235000	5	-1.82261	4	-1.59938
PF3D7_1235200	6	-1.94389	3	-1.3876
PF3D7_1235300	12	-2.15108	6	-1.67389
PF3D7_1235400	9	-1.79957	6	-1.51658
PF3D7_1235500	5	-0.886877	5	-1.64801
PF3D7_1235800	29	-2.43046	18	-2.06816
PF3D7_1235900	6	-0.988173	7	-1.05548
PF3D7_1236000	8	-1.18969	6	-1.22379
PF3D7_1236200	29	-2.5116	14	-2.15194
PF3D7_1236300	4	-1.76488	3	-1.55202
PF3D7_1236400	8	-1.52394	5	-1.88549
PF3D7_1236700	3	-1.69603	3	-1.7282
PF3D7_1237000	11	-1.97775	6	-1.25236
PF3D7_1237100	19	-2.08638	21	-2.03736
PF3D7_1237200	25	-1.99437	15	-1.28954
PF3D7_1237400	16	-2.02133	5	-0.173967
PF3D7_1237500	18	-2.29402	16	-2.2442
PF3D7_1237600	5	-1.60817	5	-1.41871
PF3D7_1237900	12	-2.3854	6	-1.80249
PF3D7_1238500	15	-1.78623	9	-0.781825
PF3D7_1238900	5	-0.794721	5	-1.14847
PF3D7_1239200	16	-2.50813	8	-1.8301
PF3D7_1239500	12	-1.77347	8	-1.76156
[truncated: 956 more rows]
